# Supplementary material for: Can digital transformation promote the green innovation quality of enterprises? Empirical evidence from China
Source: PLoS One. 2024 Mar 11;19(3):e0296058. doi: 10.1371/journal.pone.0296058 (PMC10927151; doi:10.1371/journal.pone.0296058)
Supplement: S1 Data — (XLSX) [file pone.0296058.s001.xlsx]

## Sheet: DTA
code	year	industry	GIQ	DT	Size	Age	Board	Duality	Inde	Holder1	Lev	Cash	Soe	RD	ROA	Growth	TobinQ
1	2011	11	0	0	26.4143	3.17805	2.48491	0	0.3636	0.1473	0.770997	0.0114427	1	0	0.03916	3.55757	1.04268
1	2012	11	0	0.00752502	26.6603	3.21888	2.48491	0	0.3636	0.1472	0.783163	0.00983617	1	0	0.041348	2.69927	1.07689
1	2013	11	2.3979	0	26.8954	3.2581	2.48491	0	0.3636	0.147	0.77997	0.00401471	1	0	0.038183	2.26917	0.968694
1	2014	11	1.60944	0.0355341	26.9546	3.29584	2.48491	0	0.3636	0.1491	0.772046	0.0820694	1	0	0.037937	2.7537	1.06491
1	2015	11	0	0	27.0997	3.3322	2.48491	0	0.3636	0.1523	0.777015	0.0262492	1	0	0.04245	2.95347	1.19235
1	2016	11	0	0	27.0997	3.3673	2.48491	0	0.3636	0.1524	0.805367	0.0476313	1	0	0.034129	1.92058	1.06901
1	2017	11	0	0.0336202	27.0997	3.4012	2.48491	1	0.3636	0.2938	0.839813	0.0706423	1	0	0.031929	1.66011	1.11796
1	2018	11	0	0.000781232	27.0997	3.43399	2.48491	0	0.3636	0.2938	0.845856	0.0219931	1	0	0.032234	0.736779	1.01574
1	2019	11	0	0.00167094	27.0997	3.46574	2.3979	0	0.4	0.2869	0.84359	0.0264096	1	0	0.031869	0.701988	1.04627
1	2020	11	0	0.00690454	27.0997	3.49651	2.48491	0	0.3636	0.2791	0.812835	0.0284553	1	0	0.031724	0.866897	0.992654
2	2011	3	0	0	19.2055	3.2581	2.19722	0	0.375	0.261	0.294935	0.0986502	0	0	0.04683	0.136697	3.75237
2	2012	3	0	0	19.2055	3.29584	2.30259	0	0.3333	0.261	0.232528	0.0910393	0	0	0.040506	2.15246	3.78997
2	2013	3	0	0	19.3051	3.3322	2.30259	0	0.3333	0.261	0.403239	-0.0868971	0	0	0.023938	0.080396	4.43923
2	2014	3	0	0	19.6394	3.3673	2.30259	0	0.3333	0.261	0.534754	-0.0163593	0	0	0.046189	0.533648	4.39582
2	2015	3	0	0	19.8037	3.4012	2.30259	1	0.3333	0.2842	0.590402	0.0232317	0	0	0.0172	0.075325	8.85972
2	2016	3	0	0	19.2259	3.43399	2.30259	1	0.3333	0.2842	0.203456	0.259748	0	0	0.17753	-0.392617	8.85972
2	2017	3	0	0.090009	19.4096	3.46574	2.30259	1	0.3333	0.2843	0.315247	0.0537095	0	0.0372	0.021917	0.62091	7.22984
3	2012	11	0	0	21.0007	3.13549	2.77259	0	0.3333	0.2015	0.483142	0.135996	0	0	0.016687	2.23878	2.53986
3	2013	11	0	0	20.8961	3.17805	2.77259	0	0.3333	0.2015	0.474831	-0.0939871	0	0	-0.035624	1.01552	2.39697
3	2014	11	0	0	21.0356	3.21888	2.77259	0	0.3333	0.2015	0.509964	-0.00671544	0	0	0.031583	0.412305	3.25151
3	2015	11	0	0.0255733	21.509	3.2581	2.77259	0	0.3333	0.1741	0.44704	0.00719907	0	0	-0.024627	3.05084	4.70406
3	2016	14	0	0.0447628	21.6504	3.29584	2.77259	0	0.3333	0.1741	0.463708	-0.073544	0	0	0.046281	-0.181743	2.9812
3	2017	14	0	0.0285185	21.7921	3.3322	2.77259	0	0.3333	0.1741	0.517747	-0.0835491	0	0	0.007876	0.958765	1.91895
3	2018	14	0	0.00541624	21.8616	3.3673	2.70805	0	0.3571	0.1741	0.49404	-0.0303691	0	0.0332	0.050217	-0.055206	1.36204
3	2019	14	0	0.00583703	21.8324	3.4012	2.56495	0	0.4167	0.1741	0.425337	0.00405193	0	0.0404	0.058875	-0.753067	1.5039
3	2020	14	0	0.0135199	21.6205	3.43399	2.70805	0	0.3571	0.1391	0.459425	0.0474453	0	0.0597	-0.157458	1.13129	1.55097
4	2012	11	0	0.0212269	22.9579	3.17805	2.30259	0	0.3333	0.1993	0.620165	0.233491	1	0	0.067381	1.03996	1.29655
4	2013	11	0	0	23.0227	3.21888	2.30259	0	0.3333	0.2031	0.579972	-0.0893136	1	0	0.070024	5.75093	1.24549
4	2014	11	0	0	23.1874	3.2581	2.30259	0	0.3333	0.2193	0.64142	-0.0934173	1	0	0.043601	8.48315	1.44749
4	2018	11	0	0	23.3287	3.4012	2.07944	0	0.4286	0.2193	0.528236	0.118691	1	0	0.068194	0.705259	1.04476
4	2019	11	0	0.00478309	23.4798	3.43399	2.07944	0	0.4286	0.2193	0.544612	-0.0123374	1	0	0.053544	0.750509	1.00417
4	2020	11	0	0	23.4599	3.46574	2.30259	0	0.3333	0.2193	0.492185	-0.0108525	1	0	0.058497	2.31466	0.982862
5	2012	8	0	0	20.4871	3.21888	2.30259	0	0.3333	0.1741	0.624158	-0.208	0	0	0.005614	-0.099303	4.08606
5	2013	8	0	0	20.304	3.2581	2.19722	0	0.375	0.1741	0.462754	0.259748	0	0	0.028639	1.8765	4.47149
5	2014	8	0	0.034642	20.339	3.29584	1.94591	0	0.5	0.1342	0.474294	0.0185023	0	0	-0.049025	0.762953	4.94589
5	2015	8	0	0.170109	19.9901	3.3322	2.19722	0	0.375	0.2599	0.223847	0.259748	0	0	0.02756	-0.69217	8.85972
5	2016	8	0	0.157551	20.0584	3.3673	2.30259	0	0.3333	0.2999	0.149962	-0.0469642	0	0.1623	0.158579	-0.037766	8.85972
5	2018	11	0	0	20.1158	3.43399	2.30259	0	0.3333	0.2165	0.643431	-0.0126199	0	0	-0.263009	0.031742	5.25349
5	2019	11	0	0	20.0953	3.46574	1.79176	0	0.4	0.1082	0.601261	-0.0595817	0	0	0.041651	0.089103	6.14384
6	2013	8	0	0	20.2559	3.21888	2.07944	0	0.4286	0.6271	0.100605	0.10657	0	0	0.036318	-0.044484	2.67932
6	2014	8	0	0	20.3288	3.2581	2.07944	0	0.4286	0.5148	0.112276	0.101922	0	0	0.011522	-0.041673	5.39696
6	2015	3	0	0.0887311	22.0012	3.29584	2.07944	0	0.4286	0.2822	0.189809	-0.0201881	0	0.0724	0.052909	1.01114	2.88737
6	2016	3	0	0.0800961	22.8265	3.3322	2.07944	0	0.4286	0.1246	0.246583	-0.00685084	1	0.0729	0.064758	1.21873	2.29995
6	2017	3	0	0.161388	23.0915	3.3673	2.07944	0	0.4286	0.1242	0.326949	-0.00495949	1	0.0882	0.08331	2.29145	2.16656
6	2018	3	0	0.059271	23.0714	3.4012	2.30259	0	0.3333	0.2	0.29251	-0.0564255	1	0.0947	0.032666	1.27946	1.30841
6	2019	3	0	0.0580303	23.2119	3.43399	2.30259	0	0.3333	0.2292	0.370962	0.000441634	1	0.0839	0.037977	1.64611	1.19754
6	2020	3	0	0.0263277	23.2749	3.46574	2.30259	0	0.3333	0.2562	0.480167	0.0405384	1	0.1364	-0.069531	0.829526	1.02948
7	2011	19	0	0	23.1901	3.09104	2.30259	1	0.3333	0.1196	0.650402	-0.0702688	0	0	0.03228	1.52819	1.65235
7	2012	19	0	0	23.3013	3.13549	2.19722	1	0.375	0.1234	0.643669	0.026628	0	0.0129	0.023331	0.33061	1.36857
7	2013	19	0	0.0199164	23.3342	3.17805	2.19722	1	0.375	0.1234	0.628798	0.00590807	0	0.0167	0.03263	0.490341	1.49447
7	2014	19	0	0.0437063	23.4128	3.21888	2.07944	1	0.4286	0.1234	0.628934	0.0322322	0	0.0273	0.032091	0.945968	1.94283
7	2015	19	0	0.0689814	23.6199	3.2581	2.07944	1	0.4286	0.1191	0.638202	0.000694846	0	0.033	0.053324	0.525923	2.13849
7	2016	19	0	0.111008	23.797	3.29584	2.30259	1	0.3333	0.1191	0.623791	-0.000562443	0	0.0346	0.0194	0.593815	1.64468
7	2017	19	0	0.153408	24.0231	3.3322	2.30259	1	0.3333	0.1191	0.633121	0.0144196	0	0.0391	0.011924	0.111925	1.20351
7	2018	19	0	0.00469153	24.1194	3.3673	2.30259	1	0.3333	0.1748	0.649896	0.0912181	0	0.0321	0.022281	1.19188	0.960785
7	2019	19	0	0	24.1314	3.4012	2.19722	1	0.375	0.1748	0.645559	0.0442812	1	0.0342	0.023564	0.114958	1.17165
8	2013	3	0	0	20.7507	3.2581	2.48491	0	0.3636	0.2999	0.358152	0.00412459	0	0.012	0.003708	1.08376	2.7277
8	2014	3	0	0	20.5054	3.29584	2.3979	0	0.4	0.2999	0.314128	-0.15007	0	0	-0.093654	3.16692	3.87786
8	2015	5	0	0	22.3646	3.3322	2.3979	0	0.4	0.2151	0.579577	-0.075167	0	0	0.003869	1.88863	1.58894
8	2016	5	0	0	22.3029	3.3673	2.48491	0	0.3636	0.2151	0.544721	-0.0166917	0	0	0.008022	1.34787	1.41983
8	2017	5	0	0	21.8563	3.4012	2.48491	0	0.3636	0.2151	0.620116	0.181686	0	0	-0.263009	-0.678435	1.66949
8	2018	5	0	0	21.9091	3.43399	2.3979	0	0.4	0.0782	0.819505	-0.0728419	0	0.006	-0.221953	0.98013	1.40509
8	2020	5	0	0	21.9879	3.49651	2.48491	0	0.3636	0.1457	0.769527	-0.101871	0	0	0.021558	1.85869	1.42968
9	2011	11	0	0	21.9759	3.3673	2.30259	0	0.3333	0.6381	0.676791	-0.103288	1	0	0.073569	-0.196126	1.19535
9	2012	11	0	0	22.0972	3.4012	2.30259	0	0.3333	0.6382	0.619304	0.203942	1	0	0.094875	0.959922	1.20314
9	2013	11	0	0	22.0774	3.43399	2.30259	0	0.3333	0.5433	0.534334	0.0285095	1	0	0.077671	0.029536	1.2542
9	2014	11	0	0.0333611	22.0799	3.46574	2.30259	0	0.3333	0.6382	0.465632	-0.00376667	1	0	0.107512	0.464998	1.3239
9	2015	11	0	0.190528	22.2003	3.49651	2.30259	0	0.3333	0.5433	0.520347	0.070727	1	0	0.035806	0.484644	1.49364
9	2016	11	0	0	22.6185	3.49651	2.30259	0	0.3333	0.6382	0.637636	0.259748	1	0	0.053327	8.48315	1.42149
9	2017	11	0	0.0159693	22.4084	3.49651	2.19722	0	0.375	0.5433	0.458117	-0.0642033	1	0	0.115506	-0.753067	1.41874
9	2018	11	0	0	22.4846	3.49651	2.30259	0	0.3333	0.6382	0.425931	0.193051	1	0	0.101828	3.24674	1.09192
9	2019	11	0	0.00384719	23.1003	3.49651	2.30259	0	0.3333	0.6382	0.696768	0.0872398	1	0	0.068891	8.48315	1.18667
9	2020	11	0	0	23.2253	3.49651	2.30259	0	0.3333	0.5696	0.690259	0.0315791	1	0	0.05991	6.06716	1.241
10	2011	3	0	0	23.4499	3.3322	2.30259	1	0.3333	0.0782	0.521906	0.110496	1	0	0.087526	-0.146683	1.50239
10	2012	3	0	0	23.386	3.3673	2.30259	1	0.3333	0.0782	0.493004	0.120384	1	0	0.025796	-0.126558	1.47448
10	2013	3	0	0	23.4366	3.4012	2.30259	0	0.3333	0.0782	0.442868	0.112665	1	0.0247	0.107516	-0.015382	1.39645
10	2014	3	0	0	23.4501	3.43399	2.30259	0	0.3333	0.0782	0.442985	0.0920062	1	0.0295	0.055877	0.004925	1.42854
10	2015	3	0.916291	0	23.4742	3.46574	1.79176	0	0.5714	0.218	0.511696	0.0697975	0	0.0323	0.034983	-0.000161	1.91822
10	2017	3	0	0	23.6955	3.49651	2.30259	0	0.3333	0.2534	0.55057	0.126104	0	0.0338	0.042418	0.084987	1.40204
10	2018	3	0.693147	0.00451957	23.6737	3.49651	2.19722	0	0.375	0.2527	0.505634	0.111455	0	0.036	0.024705	-0.082598	1.00421
10	2019	3	0	0.0046215	23.6248	3.49651	2.19722	0	0.375	0.2561	0.457957	0.130707	0	0.0421	0.03079	0.013325	1.13887
10	2020	3	0	0.00690155	23.6071	3.49651	2.30259	0	0.3333	0.2591	0.406367	0.152694	0	0.0407	0.045404	0.052206	1.37167
11	2011	11	0	0	21.3096	2.99573	2.30259	0	0.3333	0.3202	0.663812	-0.145974	1	0	0.035961	2.32004	1.21372
11	2012	11	0	0	21.4266	3.04452	2.30259	0	0.3333	0.3202	0.686526	0.0457373	1	0	0.016419	7.48487	1.53308
11	2013	11	0	0	21.3613	3.09104	2.30259	0	0.3333	0.3202	0.649425	0.0392027	1	0	0.018602	0.735221	1.74282
11	2014	11	0	0.0328839	21.5283	3.13549	2.30259	0	0.3333	0.3202	0.676601	-0.143933	1	0	0.028069	2.54268	1.92106
11	2015	11	0	0.0372648	21.4982	3.17805	2.30259	0	0.3333	0.3202	0.643892	0.0183802	1	0	0.024607	3.65548	2.76362
11	2016	11	0	0	21.3512	3.21888	2.30259	0	0.3333	0.3287	0.575952	0.237114	1	0	0.015537	8.10157	2.81387
11	2017	11	0	0	21.1474	3.2581	2.30259	0	0.3333	0.3402	0.476437	0.259748	1	0	0.00719	-0.328108	1.8992
11	2018	11	0	0	21.3742	3.29584	2.30259	0	0.3333	0.3402	0.504366	-0.0616091	1	0	0.080596	1.67595	1.48172
11	2019	11	0	0	21.4025	3.3322	2.30259	0	0.3333	0.3402	0.515342	0.0164713	1	0	0.016291	8.48315	1.46744
11	2020	11	0	0.0124587	21.6127	3.3673	2.30259	0	0.3333	0.3402	0.608096	0.106485	1	0	0.003753	4.9077	1.29435
12	2011	3	1.52184	0.110467	23.551	3.46574	2.07944	0	0.4286	0.19	0.749408	-0.0810629	1	0	0.00143	0.057168	0.936678
12	2012	3	1.88273	0.0513875	23.5304	3.49651	2.07944	0	0.4286	0.19	0.743593	-0.0216897	1	0	0.002743	0.148739	0.945777
12	2013	3	2.00148	0.0809258	23.4797	3.49651	2.07944	0	0.4286	0.19	0.728132	0.14503	1	0	0.003801	0.065074	0.975934
12	2014	3	1.54045	0.0790157	23.5434	3.49651	2.07944	0	0.4286	0.2175	0.743884	-0.0381651	1	0	0.003607	0.17477	1.06357
12	2015	3	1.50408	0.0374953	23.38	3.49651	1.79176	1	0.5714	0.2175	0.784184	0.0904959	1	0.0125	-0.089531	-0.071362	1.5866
12	2016	3	1.64516	0.0793179	23.5707	3.49651	2.07944	1	0.4286	0.2175	0.807546	-0.0563782	1	0	0.005346	-0.054268	1.34468
12	2017	3	0	0.111545	23.8828	3.49651	2.07944	0	0.4286	0.2175	0.652011	-0.183128	1	0.0106	0.188078	0.263369	1.15252
12	2018	3	0	0.0526337	24.2193	3.49651	2.07944	0	0.4286	0.2175	0.713465	-0.0979178	1	0.0086	0.02027	0.348438	0.918139
12	2019	3	0	0.0337339	24.4748	3.49651	2.07944	0	0.4286	0.2175	0.766908	-0.036254	1	0.0091	0.007865	-0.141065	0.972553
12	2020	3	0	0.0903459	24.6328	3.49651	2.07944	0	0.4286	0.2175	0.78505	0.00358119	1	0.0136	0.010828	0.673923	1.03046
13	2014	3	0	0.062396	19.2055	3.13549	2.30259	0	0.3333	0.1152	0.737887	0.0761522	0	0	0.112314	-0.343	8.85972
13	2015	3	0	0.0616903	19.2055	3.17805	2.19722	1	0.375	0.1152	0.708077	-0.0660363	0	0	-0.002309	-0.495763	8.85972
13	2016	3	0	0.241546	19.2055	3.21888	2.19722	1	0.375	0.1152	0.680489	0.0117298	0	0.0046	0.071949	-0.593527	8.85972
14	2014	3	0	0	19.2055	3.13549	2.30259	1	0.3333	0.2551	0.297661	0.00749374	0	0	0.023247	0.009672	8.85972
14	2015	3	0	0.0211372	22.1139	3.17805	2.30259	1	0.3333	0.3427	0.681256	-0.0726954	0	0.0332	0.08615	-0.624278	2.36679
14	2016	5	0	0	22.801	3.21888	2.30259	1	0.3333	0.3433	0.770794	-0.208	0	0.0298	0.059114	0.118263	1.99624
14	2017	5	0	0	23.1801	3.2581	2.30259	0	0.3333	0.3436	0.806291	-0.152716	0	0.0303	0.032915	0.091434	1.34462
14	2018	5	0	0.00417502	22.9854	3.29584	2.30259	0	0.3333	0.3436	0.972347	0.0862064	0	0.013	-0.179078	-0.750132	1.22695
15	2011	3	0	0	20.7834	2.99573	2.30259	0	0.3333	0.1909	0.162047	-0.0176938	1	0	0.009081	0.292491	1.5603
15	2012	3	0	0	20.9246	3.04452	2.30259	0	0.3333	0.1909	0.177289	-0.0396032	1	0	0.060559	0.790928	1.74473
15	2013	3	0	0.0323904	21.0134	3.09104	2.30259	0	0.3333	0.1909	0.243113	-0.00891628	1	0.0311	0.033827	-0.267124	1.55239
15	2014	3	0	0.209106	20.867	3.13549	2.30259	0	0.3333	0.1909	0.139418	0.0220361	1	0.0598	0.012235	1.51844	2.01812
15	2015	3	0	0.142025	20.782	3.17805	2.30259	0	0.3333	0.1909	0.0974302	-0.0433426	1	0.0255	-0.040511	0.02914	4.45204
15	2016	3	0	0.0470367	20.8875	3.21888	2.30259	0	0.3333	0.1909	0.109292	0.0523872	1	0.0284	0.076489	-0.391495	5.60933
15	2018	3	0	0.0325045	22.5903	3.29584	2.30259	0	0.3333	0.6379	0.329474	0.0462368	1	0.001	0.049599	8.48315	1.21406
15	2019	6	0	0.0129282	22.6365	3.3322	2.30259	0	0.3333	0.6379	0.31758	0.0280519	1	0.0035	0.056755	0.326245	1.11935
15	2020	6	0	0.0753099	22.7124	3.3673	2.30259	0	0.3333	0.6379	0.34396	0.0392	1	0.0039	0.05524	0.234333	1.1838
16	2011	3	0	0	20.3204	2.99573	2.07944	1	0.4286	0.4114	0.58566	0.0720706	0	0	0.015522	-0.154115	1.54565
16	2012	3	0	0	20.34	3.04452	2.07944	1	0.4286	0.4114	0.588963	0.0270215	0	0	0.004756	0.058704	1.73404
16	2013	3	0	0	20.4104	3.09104	2.07944	1	0.4286	0.4114	0.62581	-0.0948295	0	0	-0.008911	0.151714	1.75043
16	2015	3	0	0.087007	20.8674	3.17805	2.07944	1	0.4286	0.4114	0.72819	0.150206	0	0	-0.003637	-0.217904	6.16779
16	2016	3	0	0	20.2652	3.21888	1.94591	1	0.5	0.4114	0.494528	-0.0295558	0	0	0.008629	0.100678	7.9148
16	2017	3	0	0	20.2609	3.2581	1.94591	1	0.5	0.4114	0.490804	0.0186154	0	0	0.001547	-0.202686	5.32493
16	2018	3	0	0	20.2405	3.29584	1.94591	1	0.5	0.4121	0.475007	-0.0354802	0	0	0.00534	-0.012679	4.22217
16	2019	3	0	0.0101174	20.2358	3.3322	1.94591	1	0.5	0.4213	0.463615	0.121244	0	0	0.00889	-0.177663	4.23141
16	2020	3	0	0.00965251	20.2577	3.3673	1.94591	1	0.5	0.4213	0.464384	0.0951278	0	0.0107	0.01088	-0.046601	3.76436
17	2011	3	1.94591	0.115607	23.059	2.94444	2.30259	0	0.3333	0.4964	0.582013	0.0164534	1	0	0.021297	-0.08774	1.23651
17	2012	3	1.66501	0	23.0438	2.99573	2.30259	0	0.3333	0.4964	0.59178	0.028272	1	0.0091	0.00083	0.015679	1.20187
17	2013	3	0	0.0315706	23.3426	3.04452	2.30259	0	0.3333	0.4451	0.638573	0.0326994	1	0.0099	0.011574	0.095468	1.18318
17	2014	3	1.23214	0.0251921	23.394	3.09104	2.30259	0	0.3333	0.4451	0.649905	-0.00685736	1	0.0092	0.011111	0.029238	1.38056
17	2015	3	1.05605	0.0229911	23.3861	3.13549	2.30259	0	0.3333	0.4451	0.636919	0.0342082	1	0.0109	0.012601	0.034506	1.87361
17	2016	3	0.944462	0.0325627	23.1843	3.17805	2.30259	0	0.3333	0.4451	0.547908	0.0304282	1	0.0111	0.019095	0.215266	1.73124
17	2017	3	0.693147	0.133101	23.5326	3.21888	2.30259	0	0.3333	0.4451	0.642835	0.0433551	1	0.0112	0.034573	-0.015386	1.50459
17	2018	3	0.916291	0.110159	23.4957	3.2581	2.30259	0	0.3333	0.4451	0.576803	0.0263034	1	0.0124	0.035343	-0.206213	1.13323
17	2019	3	0	0.047669	23.6385	3.29584	2.30259	0	0.3333	0.4351	0.615132	-0.0541997	1	0.0157	0.023945	-0.133129	1.58546
17	2020	3	0	0.0243262	23.7976	3.3322	2.19722	0	0.375	0.3661	0.629761	0.144328	1	0.017	0.044054	0.214494	1.92216
18	2011	7	0	0	22.6012	2.94444	2.30259	0	0.3333	0.5752	0.372183	0.114092	1	0	0.102103	-0.024758	1.22182
18	2012	7	0	0	22.6374	2.99573	2.30259	0	0.3333	0.5752	0.341554	0.103002	1	0	0.090806	-0.1595	1.26398
18	2013	7	0	0	22.7175	3.04452	2.30259	0	0.3333	0.3252	0.35642	0.122123	1	0	0.087454	0.019217	1.63427
18	2014	7	0	0	22.66	3.09104	2.30259	0	0.3333	0.3252	0.297041	0.117984	1	0	0.076385	0.003044	2.12524
18	2016	7	0	0.0445137	22.6134	3.17805	2.30259	0	0.3333	0.3252	0.148552	0.12503	1	0.0148	0.101178	-0.052147	1.79019
19	2011	5	0	0	20.8127	3.3322	2.30259	0	0.3333	0.3144	0.684301	0.0354792	0	0	0.008322	0.65276	1.3105
19	2012	3	0	0	20.9213	3.3673	2.30259	0	0.3333	0.2999	0.665814	-0.0662435	0	0	0.004209	0.28572	1.30908
19	2013	3	0	0	21.0196	3.4012	2.30259	0	0.3333	0.3013	0.691395	0.0217842	0	0	0.008791	0.509693	1.50438
19	2014	3	0	0	21.1112	3.43399	2.30259	0	0.3333	0.3013	0.711966	-0.0169674	0	0	0.010221	0.142365	2.20872
19	2016	3	0	0	21.138	3.49651	2.30259	0	0.3333	0.1513	0.699066	0.046891	0	0	0.010455	0.044728	3.61081
19	2017	3	0	0	21.3919	3.49651	2.19722	0	0.375	0.1513	0.754666	0.127575	0	0	0.0147	0.157287	2.21431
19	2018	3	0	0	21.565	3.49651	2.19722	0	0.375	0.1513	0.781529	0.0519817	0	0	0.015142	0.67968	1.54154
19	2019	3	0	0	21.6473	3.49651	2.30259	1	0.3333	0.2739	0.767842	0.0476157	0	0	0.029598	0.291842	1.48492
19	2020	3	0	0.00412695	21.5683	3.49651	2.30259	1	0.3333	0.2739	0.739688	0.038118	0	0	0.009605	0.692488	1.71118
20	2011	11	0	0	25.1011	2.94444	2.48491	0	0.3636	0.4038	0.695267	-0.0265148	1	0	0.041585	-0.397572	1.02314
20	2012	11	0	0	25.4164	2.99573	2.48491	0	0.3636	0.4038	0.730403	0.0466933	1	0	0.039172	0.508791	1.08639
20	2013	11	0	0.0708215	25.6214	3.04452	2.48491	0	0.3636	0.4038	0.709661	0.00369981	1	0	0.041094	0.239649	0.984305
20	2014	11	0	0	25.7451	3.09104	2.48491	0	0.3636	0.4038	0.711609	-0.0425009	1	0.0001	0.036323	1.54761	1.06186
21	2011	6	0	0	20.1624	2.94444	2.30259	0	0.3333	0.6622	0.647128	-0.0258259	1	0	0.002191	0.108398	2.5733
21	2012	6	0	0	20.2846	2.99573	2.30259	0	0.3333	0.6622	0.688234	-0.0120271	1	0	0.001507	0.044845	2.52887
21	2013	6	0	0	20.368	3.04452	2.30259	0	0.3333	0.6622	0.709393	-0.00375127	1	0	0.004305	-0.145553	3.15196
21	2014	6	0	0.16266	20.508	3.09104	2.30259	0	0.3333	0.6622	0.749071	0.00770745	1	0	0.010624	0.124462	3.1684
21	2015	6	0	0.358584	20.8791	3.13549	2.30259	0	0.3333	0.5109	0.248214	0.0690381	1	0	0.03657	-0.019135	8.85972
21	2016	6	0	0.0804505	20.8964	3.17805	2.30259	0	0.3333	0.4909	0.235883	0.0486753	1	0	0.023228	-0.001324	8.85972
21	2017	6	0	0.0789266	21.0621	3.21888	2.30259	0	0.3333	0.4909	0.28881	-0.00149152	1	0	0.046876	0.406807	5.94892
21	2018	6	0	0.0403135	21.2291	3.2581	2.19722	0	0.375	0.4909	0.337101	-0.0039649	1	0	0.051945	0.335027	4.76551
21	2019	6	0	0.0321027	21.2215	3.29584	2.30259	0	0.3333	0.4909	0.186276	0.0479476	1	0	0.13295	-0.01312	5.36146
21	2020	6	0	0.00611284	21.2588	3.3322	2.30259	0	0.3333	0.4909	0.189527	0.0638624	1	0	0.035298	0.347183	4.16033
22	2011	6	0	0.0848896	21.7865	2.94444	2.30259	0	0.3333	0.4149	0.518694	-0.14141	1	0	0.054997	0.07061	1.48763
22	2012	6	0	0.0171233	21.9253	2.99573	2.30259	0	0.3333	0.4149	0.564416	0.0137812	1	0.0103	0.034766	-0.023087	1.23596
22	2013	6	0	0.0400882	21.9927	3.04452	2.19722	0	0.375	0.4149	0.56759	0.0222124	1	0.012	0.036565	-0.055493	1.34069
22	2014	6	0	0.0360946	22.0201	3.09104	2.30259	0	0.3333	0.4149	0.552603	0.0790615	1	0.0151	0.039943	-0.07322	1.56319
22	2015	6	0	0.0724638	22.1694	3.13549	2.30259	0	0.3333	0.4149	0.457733	0.0933053	1	0.0119	0.028739	-0.114492	1.80954
22	2016	6	0	0.023753	22.1108	3.17805	2.30259	0	0.3333	0.3715	0.406989	0.1138	1	0.0139	0.02756	0.006787	1.66699
22	2017	6	0	0.236407	21.9986	3.21888	2.30259	0	0.3333	0.3715	0.310582	0.157818	1	0.0148	0.039839	-0.006801	1.57251
22	2018	6	0	0.0634828	22.0041	3.2581	2.30259	0	0.3333	0.3715	0.286011	0.0921267	1	0.0139	0.05107	-0.038023	1.10404
22	2019	6	0	0.0229647	22.0479	3.29584	2.30259	0	0.3333	0.3679	0.294179	0.118274	1	0.0122	0.057409	0.010309	1.4759
22	2020	6	0	0.0260403	22.1142	3.3322	2.30259	0	0.3333	0.3807	0.303269	0.0941124	1	0.0121	0.073188	-0.04667	1.41871
23	2011	4	0	0	24.1735	2.94444	2.30259	0	0.3333	0.6374	0.462982	0.100823	1	0	0.03754	-0.130236	0.974652
23	2012	4	0	0	24.2002	2.99573	2.30259	0	0.3333	0.6374	0.457686	0.0815396	1	0.0009	0.035121	-0.22519	0.946113
23	2013	4	0	0	24.2316	3.04452	2.30259	0	0.3333	0.4782	0.435835	0.0687104	1	0.0015	0.052005	-0.203142	0.953276
23	2014	4	0	0	24.3724	3.09104	2.30259	0	0.3333	0.4782	0.470503	0.082987	1	0.0018	0.060771	-0.106942	1.08622
23	2015	4	0	0.0215936	24.7849	3.13549	2.30259	0	0.3333	0.4782	0.571741	0.0660505	1	0.003	0.035436	-0.230374	1.08757
23	2017	4	0	0.0209996	25.0701	3.21888	2.30259	0	0.3333	0.4782	0.679887	0.0366028	1	0.0011	0.010942	0.193976	0.990965
23	2018	4	0	0.0126727	25.1668	3.2581	2.30259	0	0.3333	0.4782	0.676944	0.0491227	1	0.0088	0.008421	0.399237	0.921597
23	2019	4	0	0	25.2888	3.29584	2.30259	0	0.3333	0.4782	0.650566	0.0541036	1	0.01	0.019031	-0.066176	0.90672
23	2020	4	0	0.00976404	25.46	3.3322	2.30259	0	0.3333	0.4391	0.633063	0.05429	1	0.0154	0.037414	-0.026026	0.88707
24	2011	6	0	0.0172058	22.76	2.94444	2.30259	0	0.3333	0.3833	0.813874	0.0296534	1	0.0372	0.042764	0.020622	1.54746
24	2012	6	0	0	22.9528	2.99573	2.19722	0	0.375	0.3833	0.802164	0.0348495	1	0.0045	0.052032	-0.037934	1.8117
24	2013	6	0	0.0285878	23.1264	3.04452	2.19722	0	0.375	0.3833	0.790499	0.0420539	1	0.0038	0.048311	-0.003883	1.90759
24	2014	6	0	0.0440205	23.275	3.09104	2.30259	0	0.3333	0.51	0.621854	-0.0621015	1	0.0034	0.052213	-0.035377	1.68908
24	2016	6	0	0.0227376	23.7826	3.17805	2.19722	0	0.375	0.51	0.581754	0.0690922	1	0.0011	0.060146	1.70403	1.50696
24	2017	6	0	0.18343	23.8298	3.21888	2.07944	0	0.4286	0.5606	0.55569	0.0575238	1	0	0.05177	-0.071509	1.53214
24	2018	6	0	0.0870912	24.0882	3.2581	2.30259	0	0.3333	0.5606	0.519335	0.045717	1	0	0.04661	0.033505	1.07714
24	2019	6	0	0.0738516	24.2354	3.29584	2.48491	0	0.3636	0.5606	0.541779	0.0596753	1	0	0.044278	-0.035022	1.06866
24	2020	6	0	0.0667939	24.402	3.3322	2.48491	0	0.3636	0.5606	0.573461	0.0379534	1	0	0.043473	0.067368	1.03047
25	2011	11	0	0	21.8976	2.94444	2.30259	0	0.3333	0.6355	0.567289	0.0355841	1	0	0.031272	-0.048593	1.52234
25	2012	11	0	0	22.035	2.99573	2.30259	0	0.3333	0.6355	0.594074	0.00738258	1	0	0.02878	0.240686	1.65477
25	2013	11	0	0	22.1619	3.04452	2.30259	0	0.3333	0.6355	0.588383	0.0462513	1	0	0.054167	8.48315	1.44701
25	2014	11	0	0	22.1992	3.09104	2.30259	0	0.3333	0.6355	0.535301	0.0736354	1	0	0.068126	3.28977	2.01744
25	2015	11	0	0	22.1536	3.13549	2.30259	0	0.3333	0.6355	0.472851	0.259748	1	0	0.072027	0.20517	3.39056
25	2020	11	0	0	22.32	3.3322	2.48491	0	0.3	0.6355	0.259237	0.0577616	1	0	0.058734	-0.360561	1.61426
26	2015	3	0	0	22.8133	3.13549	2.30259	0	0.3333	0.0976	0.343888	0.041266	1	0.0268	0.064925	0.391913	1.4322
26	2016	3	0.693147	0.0294118	22.9286	3.17805	2.30259	0	0.3333	0.0976	0.3635	0.0662157	1	0.0214	0.074575	0.235995	1.55875
26	2017	3	0	0.128535	23.0616	3.21888	2.30259	0	0.3333	0.1003	0.389791	0.0446624	1	0.0226	0.079011	0.254516	1.38934
26	2018	3	0	0.0315517	23.1813	3.2581	2.30259	0	0.3333	0.1003	0.389844	0.0292828	1	0.0272	0.074787	0.157877	0.96114
26	2019	3	0	0.0189095	23.2821	3.29584	2.30259	0	0.3333	0.1003	0.423117	0.0283393	1	0.0212	0.068359	0.41254	1.08321
26	2020	3	0	0.0643501	23.3948	3.3322	2.30259	0	0.3333	0.1003	0.427812	0.0412769	1	0.0218	0.06282	0.052302	1.33169
27	2012	11	0	0	24.274	2.99573	2.30259	0	0.3333	0.5065	0.782565	0.0758739	1	0	0.019532	2.56227	1.00955
27	2013	11	0	0	24.4271	3.04452	2.19722	0	0.375	0.5065	0.779069	-0.0808296	1	0	0.022639	2.82892	0.944796
27	2014	11	0	0	24.5587	3.09104	2.30259	0	0.3333	0.5065	0.769711	-0.0445208	1	0	0.019494	3.30501	1.10103
27	2015	11	0	0.0242307	24.7364	3.13549	2.30259	0	0.3333	0.4567	0.79961	-0.0328302	1	0	0.018098	0.737092	1.26024
27	2016	11	0	0.0220313	24.8387	3.17805	2.07944	0	0.4286	0.4567	0.815795	0.111585	1	0	0.021761	0.827077	1.07982
27	2018	11	0	0	25.236	3.2581	2.30259	0	0.3333	0.4727	0.849079	-0.0204434	1	0	0.021984	1.17193	0.946159
27	2019	11	0	0.00581134	25.9337	3.29584	2.19722	0	0.375	0.2184	0.767767	0.0221909	1	0	0.020228	1.82011	0.963801
27	2020	11	0	0.00802676	26.0209	3.3322	2.48491	0	0.3636	0.2	0.771622	0.0491021	1	0.0005	0.005617	2.67461	0.943292
28	2011	3	0	0.12053	21.177	2.94444	2.30259	0	0.3333	0.4202	0.447662	0.0223584	1	0	0.028511	-0.165253	1.29817
28	2012	3	0	0.151453	21.2492	2.99573	2.30259	0	0.3333	0.4202	0.380335	0.0150432	1	0.0258	0.105781	0.552598	1.38493
28	2013	3	0	0.269833	21.1297	3.04452	2.30259	0	0.3333	0.4202	0.32395	-0.0363642	1	0.016	0.009998	0.344669	1.66853
28	2016	6	0	0.0466418	21.3939	3.17805	2.30259	0	0.3333	0.4918	0.20752	0.0401932	1	0.0165	0.0234	-0.049747	2.61054
28	2017	6	0	0.00884799	21.3794	3.21888	2.30259	0	0.3333	0.4918	0.186046	0.0694182	1	0.017	0.00678	0.480849	1.9199
28	2018	6	0	0.057923	21.4903	3.2581	2.30259	0	0.3333	0.4904	0.295935	0.0957075	1	0.0201	0.051905	0.227261	1.43484
28	2019	6	0	0.0617225	21.5744	3.29584	2.30259	0	0.3333	0.4904	0.292026	0.0314582	1	0.0167	0.067363	0.38529	2.78876
28	2020	6	0	0.0573559	21.6733	3.3322	2.30259	0	0.3333	0.4904	0.300958	-0.0484453	1	0.0204	0.073083	0.579229	3.15208
29	2012	8	0	0	19.9676	2.99573	2.30259	1	0.3333	0.1383	0.428603	0.0293789	0	0	-0.054234	0.028682	3.42313
29	2013	8	0	0	20.1522	3.04452	2.30259	1	0.3333	0.1383	0.518756	0.0758002	0	0	0.006171	0.078716	2.76942
30	2011	19	0	0	19.2055	2.94444	2.07944	1	0.4286	0.2188	0.589127	0.0430001	0	0	0.079965	0.054936	7.01394
30	2012	19	0	0	19.2055	2.99573	2.07944	1	0.4286	0.2188	0.538522	-0.0412026	0	0.0043	0.020743	-0.002601	7.73003
30	2013	19	0	0	19.751	3.04452	2.07944	1	0.4286	0.2188	0.719504	0.0191809	0	0	0.044332	0.090407	4.51891
30	2014	19	0	0.0442282	19.9504	3.09104	2.07944	1	0.4286	0.2188	0.641221	-0.0609814	0	0.0098	0.13315	-0.016309	5.69751
30	2015	19	0	0	19.9203	3.13549	2.07944	1	0.4286	0.2188	0.582597	-0.0301386	0	0.0057	0.047685	0.033957	8.85972
30	2016	6	0	0.538957	23.5587	3.17805	2.07944	0	0.4286	0.2366	0.844418	0.0203016	0	0	0.023641	0.379518	1.38382
30	2018	6	0	0.303252	23.9808	3.2581	2.19722	1	0.5	0.2366	0.851975	0.0138747	0	0.0014	0.019858	0.40358	1.10427
30	2019	6	0	0.208731	24.105	3.29584	2.19722	1	0.5	0.2366	0.851301	0.0509715	0	0.0017	0.023849	0.154457	1.21523
30	2020	6	0	0.210696	24.1472	3.3322	2.07944	1	0.5714	0.2347	0.846763	0.0474728	0	0.002	0.020336	0.230057	1.23226
31	2014	14	0	0	21.9088	3.04452	2.07944	0	0.4286	0.2129	0.504266	0.0224458	0	0.0218	0.053484	1.34609	1.57862
31	2015	14	1.38629	0	22.2046	3.09104	2.07944	0	0.4286	0.2129	0.579366	0.0358367	0	0.0413	0.051874	0.930485	2.13405
31	2016	14	0	0	22.5148	3.13549	2.07944	0	0.4286	0.3229	0.65617	0.0375887	0	0.0209	0.035296	0.949834	1.7705
31	2018	14	0	0.0138672	22.899	3.21888	2.07944	0	0.4286	0.2982	0.626002	0.0238153	0	0.0262	0.025236	-0.048793	1.40173
31	2019	14	0	0.0211797	24.5797	3.2581	2.07944	0	0.4286	0.162	0.752553	0.0507474	0	0.0038	0.016271	0.098719	1.04151
31	2020	14	0	0	24.6428	3.29584	2.07944	0	0.4286	0.162	0.751984	0.0596804	0	0.0027	0.016446	0.02005	0.959058
32	2011	11	0	0	22.0745	2.89037	2.30259	0	0.3333	0.3132	0.40477	-0.112552	1	0	0.025419	-0.302184	1.12352
32	2012	11	0	0	22.1742	2.94444	2.30259	0	0.3333	0.3132	0.430298	-0.0390971	0	0	0.020232	0.098933	1.34948
32	2013	11	0	0	22.1574	2.99573	2.48491	0	0.3636	0.3132	0.395484	-0.0633363	0	0	0.027381	0.048196	1.1669
32	2014	11	0	0	22.2425	3.04452	2.56495	0	0.3333	0.3132	0.454282	-0.208	0	0	0.006596	0.161339	1.57105
32	2015	11	0	0.0438645	22.5895	3.09104	2.56495	0	0.3333	0.3124	0.584915	0.0168568	0	0	0.01465	3.59368	2.15061
32	2016	11	0	0.0370576	22.998	3.13549	2.48491	0	0.3636	0.3121	0.586168	0.216217	0	0	0.139128	8.48315	1.56665
32	2017	11	0	0.076864	22.8887	3.17805	2.48491	0	0.3636	0.3121	0.417036	-0.0287247	0	0	0.157407	4.19213	1.59743
32	2018	11	0	0.0265139	23.1114	3.21888	2.48491	0	0.3636	0.3321	0.500599	0.257783	0	0	0.09466	-0.521187	1.07758
32	2019	11	0	0.00963716	23.2199	3.2581	2.07944	0	0.4286	0.3321	0.534994	0.123389	0	0	0.073384	0.53276	1.06154
32	2020	11	0	0.0184052	23.1069	3.29584	2.07944	0	0.4286	0.3321	0.462818	-0.0497035	0	0	0.071274	-0.572738	1.00741
33	2011	4	0	0	22.4194	2.89037	2.77259	0	0.4	0.1672	0.653787	0.0499354	1	0	0.001656	0.035271	0.957894
33	2012	4	0	0	22.4346	2.94444	2.70805	0	0.3571	0.1672	0.688802	0.0191557	1	0	-0.04245	-0.279248	1.04005
33	2013	4	0	0	22.4171	2.99573	2.77259	0	0.4	0.1672	0.669176	0.0886495	1	0	0.013488	-0.556265	1.02674
33	2014	4	0	0	22.3439	3.04452	2.77259	0	0.4	0.1672	0.727446	0.112978	1	0	-0.083386	-0.443745	1.39053
33	2015	4	0	0	22.2449	3.09104	2.77259	0	0.4	0.1528	0.880147	0.0843808	1	0	-0.181081	-0.170941	2.13088
33	2017	4	0	0	21.7824	3.17805	2.30259	0	0.3333	0.1528	0.298029	0.0682431	1	0	0.000131	-0.319502	1.41933
33	2018	4	0	0	21.9194	3.21888	2.30259	0	0.3333	0.1528	0.384122	0.0715309	1	0	0.003765	-0.509152	1.06135
33	2019	4	0	0	21.8924	3.2581	2.30259	0	0.3333	0.1528	0.359328	0.0630405	1	0	0.007981	-0.008503	2.00837
33	2020	4	0	0	21.8288	3.29584	2.30259	0	0.3333	0.1528	0.308885	0.0863092	1	0.0086	0.022485	-0.367257	1.83095
34	2014	11	0	0	20.3424	3.04452	2.07944	1	0.4286	0.4479	0.785173	0.0239223	0	0	-0.080433	4.35616	1.63895
34	2015	11	0	0.320285	20.4286	3.09104	2.07944	0	0.4286	0.4479	0.792083	0.0941418	0	0	0.010825	1.29015	3.80111
34	2016	12	0	0.516351	22.5786	3.13549	2.30259	0	0.3333	0.1319	0.200153	0.0556676	0	0	0.037612	0.486676	1.18116
34	2017	12	0	0.251663	22.4763	3.17805	2.19722	0	0.375	0.1357	0.0649802	-0.0128056	0	0	0.06209	1.0298	1.1427
34	2019	12	0	0.117184	21.7939	3.2581	1.94591	1	0.5	0.1357	0.0559557	-0.19796	0	0	0.042475	-0.074707	1.52364
34	2020	12	0	0.0212303	21.8984	3.29584	1.94591	1	0.5	0.1357	0.102017	-0.0984512	0	0.0017	0.02453	0.361262	1.29692
35	2011	3	0	0	24.8878	2.99573	2.19722	0	0.375	0.2554	0.664184	0.0350276	1	0	0.05685	-0.095476	1.07048
35	2012	3	0	0	24.8663	3.04452	2.19722	0	0.375	0.2554	0.648892	0.0356062	1	0.035	0.030645	0.022195	1.06301
35	2013	3	0	0	25.0083	3.09104	2.07944	0	0.4286	0.2554	0.662616	0.0378747	1	0.0087	0.036285	0.323805	1.09597
35	2014	3	0	0	25.1981	3.13549	2.19722	0	0.375	0.2544	0.689185	0.0733055	1	0.0084	0.034564	0.169048	1.16523
35	2015	3	0	0.0168681	25.3939	3.17805	2.07944	0	0.4286	0.2283	0.667536	-0.0338152	1	0.0105	0.02128	0.061802	1.1072
35	2016	3	0	0.0199461	25.5485	3.21888	2.19722	0	0.375	0.2453	0.685954	0.0187909	1	0.011	0.005898	0.409909	1.01499
35	2017	3	0	0.0170692	25.5954	3.2581	2.19722	0	0.375	0.2456	0.668943	0.0327353	1	0.0095	0.024183	0.08562	1.08098
35	2018	3	0	0.0175432	25.7914	3.29584	2.19722	0	0.375	0.2458	0.670181	0.000885753	1	0.0111	0.025606	0.139029	0.944346
35	2019	3	0	0.0236621	25.8714	3.3322	2.19722	0	0.375	0.2456	0.680212	0.0205599	1	0.0173	0.014585	0.275176	0.951001
35	2020	3	0	0.0256648	25.7083	3.3673	2.30259	0	0.3333	0.2449	0.631672	0.0876161	1	0.0174	0.041117	0.265188	1.0001
36	2011	11	0	0	21.3589	2.89037	2.48491	0	0.3636	0.198	0.477982	-0.208	0	0	0.0744	0.775476	1.33211
36	2012	11	0	0	21.777	2.94444	2.48491	0	0.3636	0.198	0.593918	-0.1111	0	0	0.067669	2.08519	1.42068
36	2013	11	0	0	22.0997	2.99573	2.48491	0	0.3636	0.198	0.683762	-0.119087	0	0	0.025972	0.282567	1.17623
36	2014	11	0	0	22.1748	3.04452	2.48491	0	0.3636	0.198	0.702902	-0.0159551	0	0	0.012453	3.84324	1.4208
36	2015	11	0	0.0140845	22.6356	3.09104	2.48491	1	0.3636	0.2988	0.804167	0.0282192	0	0	0.009166	4.0319	1.83098
36	2016	11	0	0	23.5733	3.13549	2.48491	1	0.3636	0.3098	0.365806	-0.0163905	0	0.0022	0.010142	0.26653	1.10993
36	2017	5	0	0.0355745	24.0872	3.17805	2.48491	1	0.3636	0.3098	0.600067	0.00528476	0	0.005	0.018681	0.503719	1.19119
36	2018	4	0	0.00807347	24.262	3.21888	2.48491	1	0.3636	0.3899	0.576703	-0.111357	0	0.0069	0.032723	0.959322	0.920839
36	2019	4	0	0.00638814	24.1568	3.2581	2.30259	1	0.4444	0.3904	0.563673	0.0187297	0	0.006	-0.030888	-0.639484	0.851125
36	2020	4	0	0	23.9891	3.29584	2.30259	1	0.3333	0.3904	0.534554	0.0209051	0	0.0088	-0.039731	-0.178709	0.851125
37	2011	11	0	0	22.69	2.89037	2.30259	0	0.3333	0.2975	0.646232	-0.0165666	1	0	0.044643	1.3561	1.10686
37	2012	11	0	0	22.7404	2.94444	2.30259	0	0.3333	0.2975	0.613915	0.0483403	1	0	0.054795	0.265021	1.25418
37	2013	11	0	0	22.8025	2.99573	2.19722	0	0.375	0.2849	0.616542	0.020724	0	0	0.050699	3.45864	1.38289
37	2014	11	0	0	23.5081	3.04452	2.30259	1	0.3333	0.2883	0.796201	-0.100339	0	0	0.01887	2.42998	1.24944
37	2015	11	0	0.0311575	23.9269	3.09104	2.30259	1	0.3333	0.4735	0.771898	-0.034394	0	0	0.01624	1.3023	1.2424
37	2017	11	0	0	24.4988	3.17805	2.30259	1	0.3333	0.4737	0.842186	-0.118846	0	0	0.013959	4.92282	1.06574
37	2018	11	0	0	24.553	3.21888	2.30259	0	0.3333	0.4937	0.833525	0.06518	0	0	0.009011	-0.238846	0.995526
37	2019	11	0	0.0111982	24.5331	3.2581	2.30259	0	0.3333	0.4977	0.822497	-0.0186655	0	0	0.014921	1.41662	0.98251
37	2020	11	0	0	24.5175	3.29584	2.19722	0	0.375	0.5262	0.815569	0.0276239	0	0	0.003599	1.27797	0.952447
38	2011	11	0	0	23.1289	2.89037	2.30259	0	0.3333	0.2062	0.693301	-0.0575688	1	0	0.045177	4.57733	0.882828
38	2012	11	0	0	23.3923	2.94444	2.30259	0	0.3333	0.2062	0.720261	-0.0502124	1	0	0.030188	3.22343	1.06053
38	2013	11	0	0	23.5978	2.99573	2.30259	0	0.3333	0.2062	0.767877	-0.0773275	1	0.0411	0.028187	1.43215	0.996371
38	2014	11	0	0.0258749	23.7224	3.04452	2.30259	0	0.3333	0.2062	0.79297	-0.133306	1	0.0417	0.023901	2.55541	1.09009
38	2015	11	0	0.0143205	23.8536	3.09104	2.30259	0	0.3333	0.2062	0.794793	0.0235585	1	0.0018	0.016202	0.675386	1.14542
38	2016	11	0	0.0448456	23.8021	3.13549	2.30259	0	0.3333	0.2235	0.78246	0.10755	1	0.0017	0.006318	0.601314	1.15866
38	2017	11	0	0.0734686	23.6737	3.17805	2.30259	0	0.3333	0.2062	0.759415	0.134064	1	0.0017	-0.001817	0.575907	1.09821
38	2018	11	0	0.0117003	23.3062	3.21888	2.30259	0	0.3333	0.2062	0.630899	0.0967887	1	0.0022	0.062255	1.17978	1.00782
39	2011	19	0	0	21.3156	2.89037	2.30259	0	0.3333	0.5426	0.242557	0.0153471	1	0	0.027052	0.202776	1.67396
39	2012	6	0	0	21.3549	2.94444	2.30259	0	0.3333	0.5426	0.307152	-0.0824984	1	0.208	-0.043064	0.615932	1.31927
39	2013	6	0	0	21.7712	2.99573	2.30259	0	0.3333	0.4621	0.194236	-0.0654775	1	0	0.016559	0.201528	1.35145
39	2014	6	0	0	21.761	3.04452	2.19722	0	0.375	0.4621	0.221956	-0.017253	1	0	-0.040241	0.16147	1.73926
39	2015	3	0	0	21.8116	3.09104	2.19722	1	0.375	0.4621	0.267673	0.0133308	1	0.0225	0.002862	-0.119224	2.39025
39	2016	3	0	0	22.139	3.13549	2.07944	1	0.4286	0.4621	0.164936	-0.0134151	1	0.0328	-0.021184	0.113247	1.79837
39	2017	3	0	0	22.1573	3.17805	2.30259	0	0.3333	0.4578	0.160336	-0.00679705	1	0.0265	0.017556	0.224184	1.28985
39	2018	3	0	0	22.2535	3.21888	2.30259	0	0.3333	0.4578	0.251066	-0.0996913	1	0.033	-0.013488	-0.623458	0.865684
39	2019	3	0	0	22.2343	3.2581	2.19722	0	0.375	0.4596	0.149354	0.0845535	1	0.0246	-0.004089	-0.180461	0.942106
39	2020	3	0	0	22.3266	3.29584	2.30259	0	0.3333	0.461	0.215358	0.000388553	1	0.0318	0.008753	0.031439	0.902737
40	2011	11	0	0	23.8776	3.13549	2.70805	0	0.3571	0.7367	0.638528	-0.0572212	0	0	0.010474	-0.596021	1.47574
40	2012	11	0	0.00935366	24.1551	3.17805	2.70805	0	0.3571	0.7367	0.710283	-0.055151	0	0.0037	0.025151	1.84268	1.50457
40	2013	11	0	0.00872296	24.4304	3.21888	2.77259	0	0.3333	0.7367	0.763096	-0.0693676	0	0.0773	0.028942	2.31326	1.26475
40	2014	11	0	0.0260666	24.9844	3.2581	2.77259	0	0.3333	0.7367	0.823456	0.0102665	0	0.0862	0.023477	3.45597	1.45861
40	2015	11	0	0.0860733	25.497	3.29584	2.77259	0	0.3529	0.7382	0.87189	-0.00150929	0	0.0038	0.022474	1.22001	1.35451
40	2016	11	0	0.0474421	25.8463	3.3322	2.77259	0	0.3333	0.6659	0.851677	-0.0907382	0	0	0.018214	-0.239214	1.12197
40	2017	11	0	0.0173822	25.9585	3.3673	2.77259	0	0.3333	0.6715	0.85357	-0.102559	0	0	0.01647	2.80684	1.05884
40	2018	11	0	0.00861549	26.0803	3.4012	2.77259	0	0.3333	0.6849	0.865957	0.0434073	0	0	0.004871	0.899597	0.980811
40	2019	11	0	0	25.9043	3.43399	2.63906	0	0.4615	0.6849	0.813872	0.0313276	0	0	0.00802	1.53409	0.947008
40	2020	10	0	0	25.9217	3.46574	2.30259	0	0.3333	0.6849	0.806729	0.0460589	0	0	-0.026081	0.950901	0.900942
41	2012	3	0	0	20.9153	2.94444	2.48491	1	0.3636	0.241	0.592418	-0.0207717	0	0.0123	0.024975	-0.210579	2.71981
41	2013	3	0	0	21.0089	2.99573	2.48491	1	0.3636	0.2636	0.636463	-0.0571214	0	0.0144	-0.007469	-0.19215	3.81837
41	2014	3	0	0.104679	21.4078	3.04452	2.48491	0	0.3636	0.2636	0.695063	0.256338	0	0.011	0.060601	0.684955	2.7284
41	2015	3	0	0.051957	21.3864	3.09104	2.48491	0	0.3636	0.2854	0.58659	0.159754	0	0.0098	0.108088	-0.064631	7.75998
41	2019	3	0	0	22.5907	3.2581	2.48491	0	0.3636	0.4165	0.632612	0.156646	0	0.006	0.178963	4.77857	1.97762
41	2020	3	0	0	23.0162	3.29584	2.48491	0	0.3636	0.4288	0.719174	0.182361	0	0.0082	0.088624	7.04032	1.64974
42	2011	3	0	0	21.0734	2.83321	2.30259	0	0.3333	0.4865	0.698867	-0.00659655	1	0	0.110642	0.885411	2.70457
42	2013	3	0	0.0382336	21.9385	2.94444	2.30259	0	0.3333	0.4568	0.806481	0.0163429	1	0.0238	0.081587	1.3587	3.65583
42	2014	3	0	0.0160077	22.2656	2.99573	2.30259	0	0.3333	0.4523	0.803558	0.0318248	1	0.0179	0.066918	0.54791	2.12573
42	2015	3	0	0.0527009	21.9478	3.04452	2.30259	0	0.3333	0.4523	0.647971	0.188048	1	0.0168	0.090548	0.205368	4.07295
42	2016	3	0	0.10352	22.3614	3.09104	2.30259	0	0.3333	0.4523	0.708479	0.0166277	1	0.023	0.067956	0.420699	2.38567
42	2017	3	0	0.110132	22.7539	3.13549	2.30259	0	0.3333	0.4523	0.761753	-0.0548167	1	0.0279	0.047745	0.508158	1.82824
42	2018	3	0	0.0460999	22.9005	3.17805	2.30259	0	0.3333	0.4523	0.743297	0.0138481	1	0.0178	0.05958	0.032908	1.41054
42	2019	3	0	0.0793273	22.8946	3.21888	2.30259	0	0.3333	0.448	0.673751	0.181818	1	0.0161	0.076377	0.1325	1.63025
42	2020	3	0	0.110123	22.9248	3.2581	2.30259	0	0.3333	0.448	0.687771	0.141843	1	0.0181	0.081895	0.276976	2.22562
43	2011	3	1.94591	0	22.8092	3.3673	2.07944	0	0.4286	0.4562	0.6375	0.0661881	1	0	0.031971	0.016331	1.08107
43	2012	3	2.30259	0	22.7778	3.4012	2.07944	0	0.4286	0.4562	0.608351	0.104694	1	0.041	0.017629	-0.04439	1.19044
43	2013	3	2.22162	0.0495847	22.7998	3.43399	2.30259	0	0.3333	0.4562	0.588088	0.178229	1	0.055	0.035796	-0.179688	1.40083
43	2014	3	2.20676	0.0283983	23.4764	3.46574	2.30259	0	0.3333	0.2576	0.454445	0.0883023	1	0.0578	0.043774	-0.311382	1.4243
43	2015	3	1.86012	0.131735	23.7973	3.49651	2.19722	0	0.375	0.2576	0.387465	0.206165	1	0.0839	0.025687	0.026459	1.4144
43	2017	3	0	0.155819	24.1128	3.49651	2.30259	0	0.3333	0.2081	0.511848	0.0647911	1	0.0754	0.027222	0.003681	1.44314
43	2018	3	0	0.0914035	24.8182	3.49651	2.30259	0	0.3333	0.1424	0.566855	0.0593837	1	0.0623	0.016388	-0.076185	0.932635
43	2019	3	0	0.0933661	24.9046	3.49651	2.30259	0	0.3333	0.1424	0.591951	0.0727362	1	0.0613	0.012672	-0.222738	1.09082
43	2020	3	0	0.0242346	25.0213	3.49651	2.30259	0	0.3333	0.1186	0.543647	0.0907705	1	0.0707	0.020046	-0.240656	1.0269
44	2011	3	0	0	21.4949	2.89037	2.07944	1	0.4286	0.0909	0.46746	-0.0263694	0	0	0.027449	0.416663	1.49188
44	2012	3	0	0	21.5682	2.94444	2.07944	1	0.4286	0.0909	0.502397	0.0254584	0	0.0515	0.002768	0.214473	1.59402
44	2013	3	0	0	21.6786	2.99573	2.07944	1	0.4286	0.0909	0.5322	0.0602197	0	0.059	0.031313	0.288663	1.75116
44	2014	3	0	0.0196175	22.0215	3.04452	2.07944	1	0.4286	0.0909	0.644927	-0.152317	0	0.0448	0.025306	0.230733	2.17292
44	2015	3	0	0	22.2193	3.09104	2.07944	1	0.4286	0.0909	0.701165	-0.0806683	0	0.0412	0.015281	0.022251	2.50963
44	2016	3	0	0	22.6383	3.13549	2.07944	1	0.4286	0.0872	0.660779	0.0686185	0	0.027	0.096653	2.36517	1.84302
44	2017	3	0	0.0330688	22.7548	3.17805	2.07944	1	0.4286	0.0872	0.575245	0.0731544	0	0.0383	0.150949	0.370091	1.3761
44	2018	3	0	0	23.0897	3.21888	2.07944	1	0.4286	0.1008	0.512594	0.0363175	0	0.0454	0.188078	0.025375	0.903842
44	2019	3	0	0.0383044	23.1542	3.2581	2.07944	1	0.4286	0.1022	0.53991	-0.000464806	0	0.0456	0.030498	0.259383	0.943638
44	2020	3	0	0.039901	23.197	3.29584	2.07944	1	0.4286	0.1087	0.540957	0.0462388	0	0.0475	0.032172	0.036321	0.884892
45	2014	11	0	0.034904	22.7866	3.09104	2.19722	0	0.375	0.137	0.628363	-0.0478883	0	0	-0.068953	-0.23583	0.983125
45	2015	11	0	0	22.8022	3.13549	1.79176	0	0.5714	0.2149	0.374701	0.0185067	0	0	0.004796	4.17758	1.48268
45	2016	11	0	0	23.0879	3.17805	2.30259	0	0.3333	0.2149	0.482337	0.0027046	0	0	0.01094	0.342581	1.22203
45	2018	11	0	0.047536	23.3076	3.2581	2.30259	0	0.3333	0.4921	0.561924	0.0146009	0	0	0.008952	0.158085	0.93299
45	2019	12	0	0.0674423	23.2455	3.29584	2.30259	0	0.3333	0.506	0.554071	0.0241621	0	0	0.006123	-0.050635	0.903192
45	2020	12	0	0.0707825	23.1877	3.3322	2.19722	0	0.375	0.5055	0.588872	0.0404374	0	0	-0.02719	-0.318623	0.856241
46	2012	12	0	0.195838	21.2776	2.83321	2.30259	0	0.3333	0.3024	0.211593	-0.026419	1	0.0001	0.031747	0.029828	1.75727
46	2013	12	0	0.238557	21.4817	2.89037	2.30259	0	0.3333	0.3025	0.327471	-0.057393	1	0.0023	0.034099	-0.179468	1.82337
46	2014	12	0	0.260126	21.7015	2.94444	2.30259	0	0.3333	0.3024	0.437772	-0.160894	1	0.0017	0.02958	-0.09165	2.07437
46	2016	12	0	0.288462	21.6587	3.04452	2.30259	0	0.3333	0.3024	0.309922	-0.0471025	1	0	0.055814	0.220497	3.06806
46	2017	12	0	0.0498405	22.6681	3.09104	2.19722	0	0.375	0.364873	0.630906	0.0725606	1	0	0.04405	3.24581	1.44415
46	2019	12	0	0	22.5463	3.17805	2.19722	0	0.375	0.567	0.594452	0.0695408	1	0.0019	0.016665	0.090563	1.47368
46	2020	12	0	0	22.4865	3.21888	2.30259	0	0.3333	0.567	0.574448	0.0417673	1	0.003	0.005176	0.076594	1.43226
47	2011	3	0	0	24.0744	2.70805	2.30259	0	0.3333	0.5114	0.735552	0.112025	1	0	0.029506	0.003738	1.05528
47	2012	3	0	0	24.2123	2.77259	2.30259	0	0.3333	0.5114	0.774421	-0.0642221	1	0	0.000609	0.897223	1.02403
47	2013	3	0	0	24.0712	2.83321	2.19722	0	0.375	0.5114	0.745773	0.0640062	1	0	-0.005695	0.12799	0.956381
47	2014	3	0	0	24.267	2.89037	2.30259	0	0.3333	0.5086	0.725987	0.00368519	1	0.0018	-0.042954	0.725537	1.13612
47	2016	3	0	0.0242248	24.1691	2.99573	2.07944	1	0.3	0.3216	0.646672	0.134643	1	0.0027	0.058913	0.122838	1.2218
47	2017	3	0	0.0643363	24.1562	3.04452	2.30259	1	0.3333	0.3216	0.591054	0.0957436	1	0.0027	0.062682	0.260029	1.07288
47	2018	3	0	0.00671006	24.2033	3.09104	2.30259	0	0.3333	0.3216	0.576934	0.0731085	1	0.0024	0.034618	0.244391	0.869618
47	2019	3	0.693147	0.0064082	24.1029	3.13549	2.30259	0	0.3333	0.3216	0.51817	0.0927639	1	0.0025	0.035729	0.204318	0.851125
47	2020	3	0	0	24.0519	3.17805	2.30259	0	0.3333	0.2716	0.494189	0.100884	1	0.0037	0.012365	0.402242	0.851125
48	2011	3	0	0	23.3653	2.89037	2.48491	0	0.3636	0.3173	0.525585	0.0763546	1	0	0.077878	1.21359	1.73397
48	2012	3	0	0	23.3675	2.94444	2.48491	0	0.3636	0.3173	0.495988	0.105663	1	0.0148	0.037944	0.408548	1.82193
48	2013	3	0	0	23.3939	2.99573	2.48491	0	0.3636	0.3173	0.561427	0.0672007	1	0.0113	0.02914	0.998256	1.45758
48	2014	3	0	0	23.3776	3.04452	2.48491	0	0.3636	0.3173	0.540798	0.060455	1	0.0098	0.038741	-0.178816	1.91697
48	2015	3	0	0.0233863	23.4885	3.09104	2.3979	0	0.4	0.2958	0.503239	0.0210929	1	0.0113	0.016415	0.146009	2.35813
48	2016	3	0	0	23.5547	3.13549	2.3979	0	0.4	0.2958	0.515829	0.0828783	1	0.013	0.020149	-0.233071	1.96924
48	2017	3	0	0	23.6608	3.17805	2.30259	1	0.4444	0.2751	0.448532	0.130864	1	0.0121	0.057955	-0.15031	1.79676
48	2018	3	0	0	23.694	3.21888	2.30259	1	0.3333	0.2751	0.450591	0.101084	1	0.0095	0.04663	-0.464358	1.17521
48	2019	3	0	0.00824878	23.7349	3.2581	2.30259	0	0.3333	0.2751	0.440773	0.109314	1	0.013	0.042882	-0.323367	1.19608
48	2020	3	0	0.00738853	23.9157	3.29584	2.30259	0	0.3333	0.2751	0.47259	0.0658068	1	0.0104	0.045171	0.106515	1.17918
49	2011	6	0	0	22.9713	2.89037	2.63906	0	0.3846	0.2152	0.564772	-0.028817	1	0	0.02761	-0.162725	1.465
49	2012	12	0	0.0134111	23.0857	2.94444	2.63906	0	0.3846	0.2468	0.593047	0.0268077	1	0	0.009888	0.16929	1.33246
49	2013	12	0	0.149915	23.2266	2.99573	2.63906	0	0.3846	0.2431	0.499835	0.0155606	1	0	0.01766	-0.084236	1.54158
49	2014	12	0	0.21731	23.3483	3.04452	2.63906	0	0.3846	0.2476	0.554065	0.0523291	1	0.00056	0.009808	0.091098	2.10185
49	2015	12	0	0.110436	23.504	3.09104	2.63906	0	0.3846	0.2676	0.622803	0.0720724	1	0	0.002744	0.105475	2.4055
49	2016	12	0	0.0858168	23.571	3.13549	2.63906	0	0.3846	0.2876	0.637762	0.0306065	1	0	0.005407	0.214403	1.85198
49	2017	12	0	0.107643	23.6594	3.17805	2.63906	0	0.3846	0.2876	0.659883	0.0409571	1	0	0.003246	0.24918	1.34938
49	2018	12	0	0.0282558	23.6677	3.21888	2.63906	0	0.3846	0.34	0.653134	0.0656549	1	0.0031	0.005275	0.007152	1.08624
49	2019	12	0	0.0528674	23.6988	3.2581	2.56495	0	0.4167	0.34	0.649514	0.0473489	1	0.0033	0.020757	-0.026231	1.13336
49	2020	12	0	0.0427202	23.6888	3.29584	2.56495	0	0.4167	0.34	0.634451	0.0360281	1	0.0023	0.022783	0.019322	1.25091
50	2011	12	0	0.287789	22.2631	2.89037	2.30259	0	0.3333	0.7496	0.620521	-0.0629313	0	0	0.010625	0.170711	1.11262
50	2012	12	0	0.608943	22.3323	2.94444	2.30259	0	0.3333	0.7496	0.679874	0.0263835	0	0	0.056602	2.05753	1.48454
50	2013	12	0	0.608943	22.3071	2.99573	2.30259	0	0.3333	0.7496	0.588971	0.214686	0	0	0.083314	1.88922	2.21066
50	2014	12	0	0.462046	22.121	3.04452	2.30259	1	0.3333	0.7496	0.411927	0.0613146	0	0	0.116519	-0.286599	2.91249
50	2015	12	0	0.381179	22.545	3.09104	2.30259	1	0.3333	0.7076	0.404929	0.026143	0	0	0.060448	2.78822	4.39817
50	2016	12	0	0.414605	22.6581	3.13549	2.30259	1	0.3333	0.7076	0.410328	-0.0533516	0	0.0032	0.063531	0.098887	3.19188
50	2017	6	0	0.484955	22.871	3.17805	2.30259	1	0.3333	0.7076	0.477586	0.0502732	0	0.0057	0.05332	0.17002	2.346
50	2018	6	0	0.283467	23.0556	3.21888	2.19722	1	0.375	0.7076	0.500546	-0.00252456	0	0.0073	0.074702	0.077767	1.66624
50	2019	6	0	0.326442	23.1525	3.2581	2.30259	1	0.3333	0.7076	0.496825	0.0611925	0	0.0068	0.063191	0.102565	1.80801
50	2020	6	0	0.206029	23.2281	3.29584	2.30259	1	0.3333	0.7076	0.50159	-0.0392631	0	0.0057	0.058797	-0.026208	1.56377
51	2011	3	1.87904	0.158228	25.3807	2.70805	2.70805	0	0.3571	0.3076	0.750505	-0.0171989	0	0	0.021288	0.335183	1.24541
51	2012	3	1.91477	0.103806	25.4003	2.77259	2.70805	0	0.3571	0.3076	0.789302	0.014426	0	0	-0.024241	0.298165	1.08256
51	2013	3	1.89547	0.15973	25.3292	2.83321	2.70805	0	0.3571	0.3078	0.763931	0.0257253	0	0.0981	0.014325	0.204428	1.17343
51	2014	3	1.67977	0.239256	25.3887	2.89037	2.70805	0	0.3571	0.3078	0.752458	0.0236563	0	0.1106	0.025681	0.074262	1.27458
51	2015	3	1.5649	0.291709	25.5182	2.94444	2.63906	0	0.3846	0.3059	0.641433	0.0612493	0	0.1218	0.030938	0.39951	1.22932
51	2016	3	1.28918	0.194999	25.6766	2.99573	2.70805	1	0.3571	0.3035	0.711347	0.0371376	0	0.1261	-0.00994	0.246253	1.1494
51	2017	3	1.0684	0.0556917	25.6928	3.04452	2.70805	0	0.3571	0.3034	0.684777	0.0501519	0	0.1191	0.037415	0.428301	1.60913
51	2018	3	0.836248	0.0420278	25.5858	3.09104	2.30259	0	0.3333	0.3034	0.745184	-0.0712434	0	0.1275	-0.053725	0.38353	1.31133
51	2019	3	0.693147	0.0199193	25.6735	3.13549	2.30259	0	0.3333	0.2718	0.731206	0.0527368	0	0.1383	0.040911	0.349663	1.64936
51	2020	3	0	0.0447846	25.7381	3.17805	2.30259	0	0.3333	0.2244	0.693813	0.0679301	0	0.1459	0.031345	0.014526	1.54584
52	2011	5	0	0	21.5692	3.3322	2.30259	0	0.3333	0.5441	0.723701	0.0489076	1	0	0.036605	0.886885	1.593
52	2012	5	0	0	21.8832	3.3673	2.30259	0	0.3333	0.5441	0.756321	-0.00193261	1	0.0449	0.044885	8.48315	1.24573
52	2013	5	0	0	22.1052	3.4012	2.30259	0	0.3333	0.5441	0.757927	0.190324	1	0.0254	0.049207	8.48315	1.46898
52	2014	5	0	0	22.3162	3.43399	2.30259	0	0.3333	0.5441	0.75983	0.0345603	1	0.0257	0.045613	1.20678	1.69399
52	2016	5	0	0	23.2204	3.49651	2.30259	0	0.3333	0.4317	0.698646	0.0118587	1	0.0163	0.04349	3.95854	1.65818
52	2017	5	0	0	23.1625	3.49651	2.30259	0	0.3333	0.4317	0.640241	0.115388	1	0.0165	0.047378	0.729102	1.3618
52	2018	5	0	0	23.1611	3.49651	2.30259	0	0.3333	0.4317	0.597413	0.0159314	1	0.013	0.053966	0.427454	1.09289
52	2019	5	0	0	23.4142	3.49651	2.19722	0	0.375	0.4317	0.630137	-0.107046	1	0.012	0.050153	0.577201	1.06663
52	2020	5	0	0.00254926	23.6181	3.49651	2.30259	0	0.3333	0.4317	0.655597	-0.0704415	1	0.0092	0.043367	0.950978	0.976456
53	2011	3	0	0.130506	24.2137	2.70805	2.30259	0	0.3333	0.5392	0.68834	0.0194225	1	0	0.014464	-0.016921	0.951821
53	2012	3	0	0.0540073	24.3915	2.77259	2.30259	0	0.3333	0.5392	0.738523	0.116448	1	0.0232	0.002436	0.107096	0.935517
53	2013	3	0	0.163988	24.3926	2.83321	2.30259	0	0.3333	0.5392	0.77851	0.0164455	1	0.022	-0.019448	0.045263	0.906399
53	2014	3	0	0.133262	24.4258	2.89037	2.30259	0	0.3333	0.5392	0.791154	0.0642049	1	0.0229	-0.008379	0.139072	0.978179
53	2016	3	0	0.162701	24.4334	2.99573	2.30259	0	0.3333	0.5392	0.767378	0.0507719	1	0.0215	0.005253	0.1336	1.17034
53	2017	3	0	0.0581589	23.4447	3.04452	2.30259	0	0.3333	0.4091	0.502777	-0.0264881	1	0.0633	0.04579	0.414324	1.77388
53	2018	3	0	0.0398781	23.496	3.09104	2.30259	0	0.3333	0.4075	0.584406	0.00280336	1	0.0749	0.066014	0.752433	1.38523
53	2019	3	0	0.0496716	23.7992	3.13549	2.30259	0	0.3333	0.4059	0.600809	0.00503693	1	0.0892	0.053799	0.310116	2.44883
53	2020	3	0	0.0490972	24.0386	3.17805	2.30259	0	0.3333	0.4151	0.660481	0.00607496	1	0.0773	0.035401	0.978627	2.6801
54	2013	3	0	0	20.1983	2.83321	2.30259	0	0.3333	0.3008	0.669023	-0.208	1	0	-0.062883	-0.366987	8.85972
54	2014	3	0	0	19.8575	2.89037	2.56495	0	0.3333	0.1741	0.723252	0.259748	0	0	-0.250484	2.49583	8.85972
54	2016	3	0	0	20.9961	2.99573	2.56495	0	0.3333	0.2643	0.390353	0.0366202	0	0.0825	0.00664	3.77665	6.13572
54	2017	3	0	0	21.7542	3.04452	2.48491	0	0.3636	0.2643	0.610299	0.00637247	0	0.0461	0.011643	2.37203	2.26796
54	2018	3	0	0.00572738	21.9598	3.09104	2.48491	0	0.3636	0.2648	0.728095	-0.0144043	0	0.1	-0.040564	0.421865	1.97047
54	2019	3	0	0.00584112	22.0547	3.13549	2.30259	1	0.4444	0.2648	0.747129	0.00667339	1	0.0655	0.001904	2.22909	1.85582
54	2020	13	0	0	22.0353	3.17805	2.56495	0	0.3333	0.2648	0.790441	-0.00422684	1	0.043	-0.048218	0.781945	1.67139
55	2011	12	0	0.0337268	24.8626	2.70805	2.48491	0	0.5455	0.5652	0.711698	-0.0277423	1	0	0.052361	1.7165	1.14808
55	2012	14	0	0	25.0137	2.77259	2.3979	0	0.5	0.5662	0.699528	0.0979199	1	0	0.055572	2.26597	1.19128
55	2013	14	0	0.0590232	25.1992	2.83321	2.30259	0	0.5556	0.5663	0.685297	0.081908	1	0	0.056398	0.650045	1.05333
55	2014	14	0	0.116809	25.2758	2.89037	2.19722	0	0.5714	0.569	0.660105	-0.0272826	1	0	0.058928	1.05874	1.12516
55	2015	14	0	0.122287	25.4705	2.94444	2.19722	0	0.5714	0.5766	0.634098	-0.0162433	1	0.0014	0.045489	1.03425	1.08276
55	2016	14	0	0.125451	25.7092	2.99573	2.07944	0	0.5714	0.5347	0.671215	0.0300923	1	0.0011	0.049957	1.16499	1.04546
55	2017	14	0	0.141	26.1053	3.04452	2.07944	0	0.5714	0.5347	0.698911	-0.0354089	1	0.0007	0.042851	3.11732	1.01443
55	2018	11	0	0.00693257	26.4074	3.09104	2.19722	0	0.5	0.4699	0.737692	-0.0339406	1	0	0.038394	1.39946	0.936183
55	2020	11	0	0.0223573	26.847	3.17805	2.07944	0	0.5714	0.4701	0.75826	0.0464721	1	0	0.034436	1.97653	0.901594
56	2011	3	0	0.0322997	21.3223	2.70805	2.48491	0	0.3636	0.4914	0.495641	-0.0265586	1	0	0.023029	-0.05583	1.43842
56	2012	3	0	0	21.4122	2.77259	2.3979	0	0.4	0.4914	0.509238	0.0409053	1	0.0379	0.027426	-0.012217	1.32348
56	2013	3	1.09861	0.0464846	21.5357	2.83321	2.30259	0	0.3333	0.4533	0.482769	0.0063912	1	0.0411	0.028579	0.170322	1.61966
56	2015	3	0.693147	0.0646621	22.1007	2.94444	2.30259	0	0.3333	0.3918	0.64449	0.0451214	1	0.0454	-0.071878	0.321172	2.79996
56	2016	3	0	0	22.2849	2.99573	2.30259	0	0.3333	0.3918	0.6724	0.063039	1	0.0458	0.028812	0.211501	2.15434
56	2017	3	0	0.0327761	22.4902	3.04452	2.19722	0	0.375	0.3918	0.688177	0.0432141	1	0.0444	0.041229	0.357078	1.59516
56	2018	3	0	0.0094679	22.7	3.09104	2.30259	0	0.3333	0.3918	0.694881	-0.0112386	1	0.0403	0.04177	0.142137	1.29828
56	2019	3	0.693147	0.0442087	22.6819	3.13549	2.30259	0	0.3333	0.3617	0.5931	-0.035965	1	0.0539	0.05181	0.397214	1.81836
56	2020	3	0	0.0488998	23.0344	3.17805	2.19722	0	0.375	0.361	0.705036	0.00642022	1	0.0555	0.005782	1.89793	1.43894
57	2011	3	0	0	22.2992	2.99573	2.48491	0	0.3636	0.2766	0.799178	-0.0393634	0	0	0.0128	-0.030272	1.66726
57	2012	6	0	0	22.492	3.04452	2.48491	0	0.3636	0.2766	0.819737	-0.013938	0	0.0083	0.017239	0.007283	1.46673
57	2013	6	0	0	22.8051	3.09104	2.30259	0	0.3333	0.2466	0.764565	-0.0153471	0	0.008	0.028595	-0.032444	1.40379
57	2014	6	0	0.0639659	22.9883	3.13549	2.48491	0	0.3636	0.2466	0.814926	-0.0121973	0	0.0058	0.008683	0.026776	1.55643
57	2015	6	0	0.0221902	23.2698	3.17805	2.48491	0	0.3636	0.2398	0.832078	0.00709178	0	0.0054	0.040627	0.025153	2.2074
57	2016	6	0	0	23.5364	3.21888	2.07944	0	0.4286	0.4593	0.647212	-0.0898477	0	0.0037	0.02994	-0.097512	1.45162
57	2017	6	0	0.0570532	24.1529	3.2581	2.07944	0	0.4286	0.4596	0.790373	-0.0788259	0	0.0023	0.026691	0.26696	1.20786
57	2018	6	0	0.0294179	24.4399	3.29584	2.07944	0	0.4286	0.4596	0.825944	-0.0276019	0	0.0019	0.017753	0.027667	1.01243
57	2019	6	0	0	24.4409	3.3322	2.30259	0	0.3333	0.4403	0.809302	0.0551061	0	0.0016	0.012507	0.095274	1.05657
57	2020	6	0	0.0110351	24.4051	3.3673	2.30259	0	0.3333	0.4422	0.811438	0.0415542	0	0.0013	-0.001039	0.036577	1.08495
58	2011	7	0	0	22.4123	2.70805	2.30259	0	0.3333	0.6737	0.0770735	0.0239007	1	0	0.086654	0.058801	1.46503
58	2012	7	0	0	22.3896	2.77259	2.30259	0	0.3333	0.6737	0.0749291	0.0186657	1	0	0.083906	0.021974	1.56111
58	2013	7	0	0	22.4437	2.83321	2.30259	0	0.3333	0.6737	0.0859551	0.0192043	1	0	0.076022	0.020488	2.18903
58	2014	7	0	0	22.644	2.89037	2.30259	0	0.3333	0.6737	0.188218	0.017278	1	0	0.069362	-0.03393	2.99932
58	2015	7	0	0	22.7874	2.94444	2.30259	0	0.3333	0.6737	0.229364	0.00202248	1	0	0.066338	0.033058	2.35423
58	2018	7	0	0	23.0564	3.09104	2.30259	0	0.3333	0.6737	0.248857	0.00976986	1	0	0.047117	0.040247	1.19078
58	2019	7	0	0	23.1227	3.13549	2.30259	0	0.3333	0.6737	0.257485	0.0235562	1	0	0.035802	-0.19456	1.24998
58	2020	7	0	0	23.2967	3.17805	2.19722	0	0.3	0.6748	0.2492	0.0208494	1	0.0009	0.029232	-0.004809	1.33344
59	2011	7	0	0	22.9386	2.63906	2.30259	0	0.3333	0.6136	0.251293	0.0818508	1	0	0.072818	0.641567	1.01425
59	2012	7	0	0.00794849	23.0653	2.70805	2.30259	0	0.3333	0.6136	0.293495	0.0803405	1	0	0.056383	1.11244	0.919065
59	2013	7	0	0.0463428	23.1965	2.77259	2.30259	0	0.3333	0.613	0.341296	0.0781861	1	0	0.042916	0.075149	0.958888
59	2014	7	0	0.03465	23.2647	2.83321	2.30259	0	0.3333	0.613	0.376038	0.0711118	1	0	0.021752	0.080301	1.14881
59	2015	7	0	0.0192474	23.2044	2.89037	2.30259	0	0.3333	0.5697	0.142207	0.0989468	1	0	0.044579	-0.009281	1.54198
59	2016	7	0	0.0926462	23.2474	2.94444	2.30259	0	0.3333	0.5697	0.141008	0.0913975	1	0	0.046071	0.063498	1.45562
59	2017	7	0	0.0520427	23.2972	2.99573	2.30259	0	0.3333	0.5697	0.144605	0.0825812	1	0	0.051462	0.033381	1.50481
59	2018	7	0	0.0101056	23.3225	3.04452	2.30259	0	0.3333	0.5697	0.13351	0.0783914	1	0	0.050679	0.035653	1.32098
59	2019	7	0	0	23.3639	3.09104	2.30259	0	0.3333	0.5697	0.138555	0.0687165	1	0	0.04319	0.046478	1.56747
59	2020	7	0	0.0050615	23.4391	3.13549	2.30259	0	0.3333	0.5697	0.210235	0.0331599	1	0	0.002545	0.015191	1.31853
60	2011	5	0	0	22.7382	2.94444	1.94591	1	0.5	0.3635	0.590704	0.0192811	1	0	0.027095	-0.263484	1.00775
60	2012	5	0	0	22.8725	2.99573	2.07944	0	0.4286	0.3635	0.624482	0.0758563	1	0.0029	0.02916	0.288371	1.06891
60	2013	5	0	0	23.0048	3.04452	2.07944	0	0.4286	0.3635	0.655718	0.0564509	1	0.0017	0.038648	0.734174	1.03492
60	2014	5	0	0	23.1236	3.09104	2.07944	0	0.4286	0.3635	0.664769	0.0318501	1	0.0024	0.038224	1.58826	1.35623
60	2015	5	0	0.00709119	23.5299	3.13549	2.07944	0	0.4286	0.2347	0.625577	-0.132486	1	0.0023	0.023703	1.35472	1.32628
60	2016	5	0	0	23.6829	3.17805	2.07944	0	0.4286	0.2347	0.671569	-0.0378982	1	0.0017	0.023127	1.28981	1.17526
60	2017	5	0	0.00536308	23.9734	3.21888	2.07944	0	0.4286	0.2347	0.74455	-0.0610349	1	0.0038	0.023194	0.542101	1.13613
60	2018	5	0	0.00276342	24.1809	3.2581	2.07944	0	0.4286	0.2347	0.724716	-0.0155246	1	0.0031	0.024428	3.72053	0.933024
60	2019	5	0	0.00492696	24.4199	3.29584	2.07944	0	0.4286	0.2347	0.760364	0.00725362	1	0.0077	0.030601	3.01788	1.00602
60	2020	5	0	0	24.6151	3.3322	1.94591	0	0.5	0.2347	0.774743	-0.00321608	1	0.0083	0.030384	1.65271	1.00126
61	2011	6	0	0	21.4113	2.56495	2.48491	0	0.3636	0.5761	0.0887114	-0.0211741	1	0	0.047325	0.157938	1.19147
61	2012	6	0	0	21.4114	2.63906	2.48491	0	0.3636	0.5761	0.0931204	0.0120488	1	0	0.010561	-0.399442	1.10829
61	2013	6	0	0	21.4403	2.70805	2.48491	0	0.3636	0.5761	0.0857419	0.0182061	1	0	0.033357	-0.11292	1.43723
61	2014	6	0	0	21.4328	2.77259	2.48491	0	0.3636	0.5761	0.0703586	0.0111827	1	0	0.021448	0.105231	2.09062
61	2015	6	0	0.0338409	21.5194	2.83321	2.48491	0	0.3636	0.5541	0.0892185	0.0259897	1	0	0.06737	-0.195812	4.06816
61	2016	6	0	0	21.6111	2.89037	2.48491	0	0.3636	0.5554	0.051592	-0.018717	1	0	0.122159	0.008252	3.1939
61	2017	6	0	0	21.6606	2.94444	2.48491	0	0.3636	0.5554	0.0592995	0.0320053	1	0	0.060702	0.082901	2.73497
61	2018	6	0	0	21.6967	2.99573	2.48491	0	0.3636	0.5554	0.0557857	0.0295086	1	0	0.042204	-0.051971	1.87167
61	2019	6	0	0.0249232	21.804	3.04452	2.48491	0	0.3636	0.5554	0.0714295	0.0354279	1	0	0.043773	0.02443	2.07792
61	2020	6	0	0.0393298	21.847	3.09104	2.48491	0	0.3636	0.5554	0.0702305	0.0133202	1	0	0.043255	-0.078747	1.7096
62	2011	7	0	0	21.7206	2.56495	2.77259	0	0.3333	0.4665	0.3603	0.0733519	1	0	0.052258	0.356914	1.73385
62	2012	7	0	0	21.9849	2.63906	2.77259	0	0.3333	0.4665	0.435512	0.0579936	1	0	0.041085	0.036897	1.55259
62	2013	7	0	0	22.0687	2.70805	2.77259	0	0.3333	0.4218	0.360138	0.0790772	1	0	0.050666	0.02809	1.61286
62	2014	7	0	0	22.2172	2.77259	2.77259	0	0.3333	0.3953	0.388661	0.0596978	1	0	0.046189	0.101562	2.25949
62	2015	7	0	0	22.325	2.83321	2.77259	0	0.3333	0.3863	0.432835	0.0661342	1	0	0.034962	0.085178	2.23819
62	2016	7	0	0	22.3111	2.89037	2.63906	0	0.3846	0.3863	0.412218	0.0593834	1	0	0.018331	0.154684	1.86262
62	2017	7	0	0.0191755	22.4499	2.94444	2.77259	0	0.3333	0.3863	0.455037	-0.013247	1	0	0.017003	0.1323	1.42752
62	2018	7	0	0.00642261	22.4573	2.99573	2.77259	0	0.3333	0.3863	0.434482	0.0412475	1	0	0.028101	0.219533	1.03803
62	2019	7	0	0	22.4917	3.04452	2.77259	0	0.3333	0.3863	0.42148	0.130639	1	0	0.036019	0.077041	1.18558
62	2020	7	0	0	22.4303	3.09104	2.77259	0	0.3333	0.3863	0.347693	0.0853004	1	0.0147	0.038741	0.222637	1.16787
63	2011	3	0	0.0764643	25.0275	2.30259	2.19722	0	0.375	0.098	0.739467	0.022513	1	0	0.022577	0.025238	0.9533
64	2011	11	0	0	21.1221	2.94444	2.07944	0	0.4286	0.4848	0.528672	0.0582388	0	0	0.005288	5.23809	1.24624
64	2012	11	0	0	21.2273	2.99573	2.07944	0	0.4286	0.4848	0.574363	-0.000312105	0	0	0.001408	1.48704	1.52163
64	2013	11	0	0	21.7225	3.04452	2.07944	0	0.4286	0.4848	0.706744	-0.208	0	0	0.033835	8.48315	1.35447
64	2014	11	0	0.166389	21.6506	3.09104	2.07944	0	0.4286	0.4848	0.673085	-0.0489325	0	0	0.011798	8.48315	2.90596
64	2015	11	0	0.0537924	22.2383	3.13549	2.07944	0	0.4286	0.3508	0.630016	0.0828218	0	0	0.012102	0.542145	3.44557
64	2019	17	0	0.0345026	22.507	3.29584	1.94591	0	0.5	0.3704	0.846754	0.026439	0	0	-0.261063	-0.115158	1.50792
64	2020	17	0	0.0481747	22.3512	3.3322	1.94591	0	0.5	0.3304	0.94591	0.03574	0	0	-0.120641	-0.175611	1.41874
65	2011	6	0	0	20.8932	2.56495	2.30259	0	0.3333	0.4809	0.272902	0.131296	1	0	-0.00916	0.839334	2.27933
65	2012	6	0	0	21.2336	2.63906	2.30259	0	0.3333	0.5009	0.45525	0.259748	1	0	0.026474	0.948011	1.60706
65	2013	6	0	0	21.6355	2.70805	2.30259	0	0.3333	0.5009	0.606677	0.259748	1	0	0.037169	1.13263	1.42726
65	2014	6	0	0	21.7947	2.77259	2.30259	0	0.3333	0.4772	0.656582	0.259748	1	0	0.038599	-0.022144	2.41892
65	2015	6	0	0	21.6052	2.83321	2.30259	0	0.3333	0.4536	0.579701	-0.186646	1	0	0.055603	7.44612	3.3182
65	2016	6	0	0	21.4502	2.89037	2.19722	0	0.375	0.4536	0.517535	-0.169417	1	0.044	0.048767	3.14578	3.08957
65	2017	6	0	0	21.4919	2.94444	2.30259	0	0.3333	0.4536	0.54077	0.0503046	1	0.0299	0.041003	0.084118	2.10775
65	2018	6	0	0.00917095	21.4923	2.99573	2.30259	0	0.3333	0.4536	0.536344	-0.208	1	0.0466	0.038664	4.0824	1.84747
65	2019	6	0	0	21.5956	3.04452	2.30259	0	0.3333	0.4536	0.60374	-0.208	1	0.05	0.003658	1.22934	1.81291
65	2020	6	0	0	21.3138	3.09104	2.30259	0	0.3333	0.4536	0.64677	0.0141497	1	0.0679	-0.16106	3.18451	1.88249
66	2011	3	1.09861	0	20.9996	2.70805	2.30259	0	0.3333	0.1475	0.419497	0.0417708	0	0	0.007528	-0.1761	1.54629
66	2012	3	0	0	21.0952	2.77259	2.30259	0	0.3333	0.1475	0.465688	0.0314725	0	0.0134	0.012473	-0.196956	1.55739
66	2013	3	0	0	21.4069	2.83321	2.30259	0	0.3333	0.0782	0.467801	-0.0354925	0	0.0189	0.013724	0.100202	1.51811
66	2014	3	0	0	21.5286	2.89037	2.30259	0	0.3333	0.1148	0.487414	0.00469736	0	0.0177	0.018376	0.03619	2.15019
66	2016	3	0	0	21.6357	2.99573	2.30259	0	0.3333	0.0782	0.537108	0.0314057	0	0.0174	0.018355	0.486513	2.15212
66	2017	3	0	0	21.7413	3.04452	2.30259	0	0.3333	0.0782	0.559038	0.0189308	0	0.0245	0.023611	0.246285	1.45775
66	2018	3	0	0	21.8245	3.09104	2.30259	0	0.3333	0.0782	0.570549	0.0776571	0	0.0292	0.020182	0.034883	1.11159
66	2019	3	0	0	21.9929	3.13549	2.19722	0	0.375	0.0782	0.627174	0.0186013	0	0.0273	0.022646	0.042536	1.20669
66	2020	3	0	0	22.0142	3.17805	2.30259	0	0.3333	0.0782	0.601789	0.0805106	0	0.0279	0.028078	0.054685	1.35702
67	2011	3	0	0	21.8579	2.70805	1.79176	0	0.4	0.6349	0.523088	0.0517279	1	0	-0.071629	-0.296065	1.17141
67	2013	3	0	0	21.7994	2.83321	1.79176	0	0.4	0.586	0.74215	-0.0401364	1	0.0003	-0.242736	0.061128	1.25005
67	2018	3	0	0	22.7014	3.09104	1.79176	0	0.4	0.262	0.475944	0.0893142	1	0	0.056845	3.08525	1.07999
67	2019	3	0	0	22.7037	3.13549	1.79176	0	0.4	0.262	0.417335	0.106119	1	0	0.045464	1.22979	1.17623
67	2020	4	0	0.0240163	22.9462	3.17805	1.79176	0	0.4	0.262	0.507244	0.0449741	1	0	0.031802	0.853747	1.64876
68	2013	18	0	0.136596	22.3495	2.99573	2.56495	1	0.3333	0.5231	0.643314	0.171649	0	0.0342	0.05024	0.279875	1.26244
68	2014	18	0	0.028103	22.4385	3.04452	2.56495	1	0.3333	0.5231	0.602917	0.242088	1	0.0308	0.069064	0.131986	1.48699
68	2015	18	0	0.249195	23.2629	3.09104	2.63906	0	0.3846	0.4185	0.269583	0.0952103	1	0.0341	0.042018	0.321683	2.13649
68	2016	18	0	0.160723	23.3647	3.13549	2.56495	0	0.4167	0.4185	0.279278	0.105844	1	0.0355	0.0428	0.139039	1.76854
68	2018	18	0	0.156673	23.4139	3.21888	2.3979	0	0.4	0.4185	0.277813	0.0810591	1	0.0331	0.0437	0.236009	1.04367
68	2019	18	0	0.118539	23.4784	3.2581	2.56495	0	0.3333	0.4185	0.300245	0.104448	1	0.0311	0.041055	0.398831	1.22504
68	2020	18	0	0.13165	23.8777	3.29584	2.56495	0	0.3333	0.363	0.40751	0.0819972	1	0.0252	0.040601	3.94181	1.05815
69	2011	3	1.47032	0	24.9941	2.56495	2.07944	1	0.5714	0.1619	0.502181	0.0292426	1	0	0.114182	0.447835	1.2687
70	2011	3	0	0	22.3893	2.63906	2.30259	0	0.3333	0.4806	0.543603	-0.0339689	1	0	0.010809	-0.202522	1.08569
70	2012	3	0	0	22.4667	2.70805	2.30259	0	0.3333	0.4806	0.575353	-0.0211956	1	0.0214	0.002047	1.11583	1.00162
70	2013	3	0	0	22.4765	2.77259	2.30259	0	0.3333	0.4806	0.576942	-0.00954192	1	0.0132	0.003039	0.209059	1.09244
70	2014	3	0	0.0153894	22.4376	2.83321	2.30259	0	0.3333	0.4806	0.554528	0.0215005	1	0.0095	0.004369	0.325635	1.79596
70	2015	3	0	0.479057	23.1159	2.89037	2.48491	0	0.3636	0.2732	0.503495	-0.0446998	1	0.0071	0.022731	0.65363	2.05624
70	2016	3	0	0.357225	23.273	2.94444	2.48491	0	0.3636	0.2732	0.551411	0.0340964	1	0.0168	0.0271	1.22395	1.47741
70	2017	3	0.693147	0.544985	23.2719	2.99573	2.48491	0	0.3636	0.2732	0.52987	0.0299305	1	0.0181	0.027761	2.55727	1.34145
70	2018	3	0	0.356486	23.3725	3.04452	2.48491	0	0.3636	0.2755	0.569219	0.0613537	1	0.0148	0.012935	1.28512	1.17617
70	2019	9	0	0.298265	23.3734	3.09104	2.48491	0	0.3636	0.2848	0.581776	0.0212356	1	0.0271	0.006726	0.386782	1.34561
70	2020	9	0	0.22805	23.4243	3.13549	2.48491	0	0.3636	0.2848	0.594665	0.0676033	1	0.0257	0.007191	2.10499	1.25598
71	2011	3	0	0	21.8792	2.56495	2.30259	0	0.3333	0.3138	0.362134	0.0124856	0	0	0.104777	0.308202	1.59185
71	2012	6	0	0	21.8175	2.63906	2.30259	0	0.3333	0.3057	0.302494	0.0271989	0	0	0.033897	0.008149	1.33822
71	2013	6	0	0	21.8162	2.70805	2.30259	0	0.3333	0.3049	0.30427	0.0182446	0	0	0.011767	0.014125	1.47365
71	2014	6	0	0	21.8112	2.77259	2.30259	0	0.3333	0.3047	0.264477	0.0509172	0	0	0.044666	-0.60728	1.91298
71	2015	6	0	0	21.8047	2.83321	2.30259	0	0.3333	0.2964	0.260288	-0.0561197	0	0	0.020371	3.19979	1.77762
71	2016	6	0	0	21.8599	2.89037	2.30259	0	0.3333	0.2964	0.292732	-0.0107901	0	0	0.011509	-0.163132	1.60511
71	2017	6	0	0	21.8344	2.94444	2.30259	1	0.3333	0.2964	0.310459	-0.00973192	0	0	-0.023415	-0.158039	1.14512
71	2018	6	0	0	21.7312	2.99573	2.30259	1	0.3333	0.2964	0.218467	-0.00333741	0	0.0199	0.018187	-0.566027	0.959474
71	2019	6	0	0	21.759	3.04452	2.30259	1	0.3333	0.2467	0.224618	-0.0335117	0	0.0399	0.009251	-0.365665	1.19552
71	2020	6	0	0	21.7089	3.09104	2.30259	1	0.3333	0.2367	0.181153	-0.0173891	0	0.0239	0.031723	-0.106852	1.09969
72	2011	19	0	0	21.971	2.63906	2.30259	0	0.4444	0.3669	0.265155	0.0849705	1	0	0.030952	0.601751	1.26211
72	2012	4	0	0	21.9994	2.70805	2.30259	0	0.4444	0.3669	0.247966	0.136162	1	0	0.044544	0.26026	1.29864
72	2013	4	0	0	22.0226	2.77259	2.19722	0	0.375	0.3669	0.191626	0.0440524	1	0	0.090166	-0.155451	1.26145
72	2014	4	0	0.0314334	22.1063	2.83321	2.07944	1	0.4286	0.3669	0.215455	-0.0313402	1	0	0.05637	0.472661	1.77687
72	2015	4	0	0.199203	22.2066	2.89037	2.07944	1	0.4286	0.3745	0.264025	0.0503356	1	0	0.037859	0.253267	2.04126
72	2016	4	0	0.102485	22.3262	2.94444	2.07944	1	0.4286	0.2651	0.302185	0.172226	1	0	0.029632	0.137181	1.61416
72	2017	4	0	0.0725058	22.2083	2.99573	1.94591	1	0.5	0.2651	0.186972	0.108376	1	0	0.051641	-0.026996	1.65206
72	2018	3	0	0.00938086	23.8083	3.04452	2.07944	1	0.4286	0.6871	0.407513	0.0634654	0	0.0382	0.038712	-0.609714	1.12501
72	2019	3	0	0.0117444	24.2798	3.09104	2.07944	1	0.4286	0.6871	0.563384	0.148824	0	0.0301	0.046006	-0.045116	1.04807
72	2020	3	0	0.00661726	24.8653	3.13549	2.07944	1	0.4286	0.5726	0.64172	0.0327543	0	0.0254	0.004969	0.157711	1.0903
73	2015	3	0	0.201843	25.5819	2.77259	2.56495	1	0.4167	0.3507	0.565113	0.207729	0	0.038	0.105747	-0.062305	1.34237
73	2016	3	1.4073	0.156145	25.8626	2.83321	2.3979	1	0.4	0.3475	0.595683	0.156477	0	0.038	0.092977	0.098041	1.63356
73	2017	3	1.21497	0.311672	26.2371	2.89037	2.3979	1	0.4	0.3371	0.665768	0.0985165	0	0.0353	0.075013	-0.139769	2.09502
73	2018	3	1.2227	0.165344	26.2981	2.94444	2.30259	1	0.3333	0.332	0.649397	0.105654	0	0.0378	0.082102	-0.146115	1.56296
73	2019	3	0.933288	0.185121	26.4335	2.99573	2.19722	1	0.5	0.3173	0.644	0.127802	0	0.0346	0.083712	-0.146691	1.96548
73	2020	3	0.693147	0.214668	26.6104	3.04452	2.19722	1	0.375	0.3086	0.655263	0.0820159	0	0.0356	0.076326	-0.131713	2.53455
74	2011	3	1.79176	0.0184332	24.843	2.30259	2.77259	1	0.3333	0.1683	0.530377	0.0967215	1	0	0.10269	0.216615	1.15892
74	2012	3	1.50408	0	24.9178	2.3979	2.77259	1	0.3333	0.1683	0.526552	0.0415584	1	0.0414	0.048767	0.292061	1.12011
74	2013	3	2.0149	0	25.0866	2.48491	2.77259	1	0.3333	0.1683	0.562831	0.0734625	1	0.0432	0.048619	0.206912	1.02264
74	2014	3	1.2852	0.0279408	25.5142	2.56495	2.77259	1	0.3333	0.1683	0.660711	0.0927794	1	0.0421	0.048039	0.066069	1.05956
74	2015	3	1.8718	0	25.4671	2.63906	2.63906	1	0.3846	0.1683	0.636761	0.0589684	1	0.0441	0.018827	0.056951	0.985881
74	2016	3	1.29277	0	25.8231	2.70805	2.63906	1	0.3846	0.1683	0.728267	0.0503104	1	0.0381	0.02193	0.470085	0.984405
74	2017	3	1.49165	0.08	25.9684	2.77259	2.70805	1	0.3571	0.1683	0.702829	0.0857334	1	0.0373	0.048399	0.019912	1.02943
74	2018	3	1.05605	0.021405	26.0476	2.83321	2.77259	1	0.3333	0.1758	0.696705	0.108447	1	0.0408	0.056635	0.143514	0.998213
74	2019	3	0.832909	0.0242037	26.1906	2.89037	2.77259	1	0.3333	0.1772	0.705383	0.10064	1	0.0421	0.050276	0.32938	1.127
74	2020	3	0.693147	0.0537366	26.3245	2.94444	2.77259	1	0.3333	0.1772	0.702924	0.0846838	1	0.042	0.041643	-0.052594	1.0886
75	2011	3	2.25129	0.130582	22.6794	2.94444	2.30259	0	0.3333	0.1938	0.580492	0.0668262	1	0	0.043015	1.04982	1.43151
75	2012	3	1.7346	0.0617538	22.6585	2.99573	2.30259	0	0.3333	0.1938	0.539772	0.0718601	1	0.0457	0.082237	0.958401	1.6212
75	2013	3	1.89712	0.0770564	22.8384	3.04452	2.19722	0	0.375	0.1938	0.539619	0.0979266	1	0.0424	0.092894	0.826604	2.11494
75	2014	3	1.53687	0.0426197	23.1021	3.09104	2.30259	0	0.3333	0.4102	0.422345	-0.0193018	1	0.0515	0.119463	0.90235	1.77771
75	2015	3	1.34373	0.0477327	23.248	3.13549	2.30259	0	0.3333	0.4095	0.449712	0.0403054	1	0.054	0.064534	2.14073	1.74499
75	2016	3	1.21302	0.26854	23.3836	3.17805	2.30259	0	0.3333	0.4128	0.472021	0.0871988	1	0.0479	0.065764	1.51432	1.54982
75	2017	3	0.944462	0.180245	23.4517	3.21888	2.30259	0	0.3333	0.4128	0.469273	-0.0022825	1	0.0475	0.044536	1.52138	1.338
75	2018	3	0.788457	0.0534474	23.4027	3.2581	2.30259	0	0.3333	0.4128	0.426969	0.0317791	1	0.0619	0.018777	1.69984	1.04191
75	2019	3	1.09861	0.0449674	23.4373	3.29584	2.30259	0	0.3333	0.4326	0.42498	0.00503863	1	0.0528	0.032768	1.25205	1.14465
75	2020	3	0	0.140853	23.545	3.3322	2.30259	0	0.3333	0.4326	0.452629	0.0466179	1	0.0476	0.047758	0.877238	1.32018
76	2011	3	0	0	24.3628	2.89037	2.30259	0	0.3333	0.3728	0.654412	0.0371482	1	0	0.04154	-0.244664	1.18531
76	2012	3	0	0	24.4491	2.94444	2.30259	0	0.3333	0.3863	0.677956	0.0230358	1	0.0004	0.003325	-0.255342	1.11336
76	2013	3	0	0	24.4867	2.99573	2.30259	0	0.3333	0.3863	0.677456	0.0281982	1	0.0004	0.004611	-0.163911	0.948378
76	2014	3	0	0	24.5087	3.04452	2.30259	0	0.3333	0.3863	0.694987	0.0511522	1	0.0004	-0.006299	-0.252916	1.08526
76	2015	3	0	0.0223015	24.4437	3.09104	2.19722	0	0.375	0.3748	0.725467	0.0222205	1	0.0005	-0.05209	-0.241204	1.08125
76	2016	3	0	0	24.4485	3.13549	2.30259	0	0.3333	0.3	0.730765	0.0648816	1	0.0005	-0.00057	-0.146015	1.11732
76	2018	3	0	0.00578235	24.8503	3.21888	2.30259	0	0.3333	0.3	0.615594	0.105343	1	0.0015	0.041289	-0.389305	0.884719
76	2019	3	0	0	24.8298	3.2581	2.19722	0	0.375	0.3	0.525172	0.135331	1	0.0021	0.080757	-0.188884	0.902603
76	2020	3	0	0.0247292	24.7999	3.29584	2.07944	0	0.4286	0.3	0.454608	0.148068	1	0.0027	0.087937	-0.052858	0.851125
77	2011	11	0	0	24.813	2.83321	2.30259	0	0.3333	0.2655	0.690309	-0.0372635	1	0	0.034454	-0.13142	0.99696
77	2012	11	0	0	24.9722	2.89037	2.30259	0	0.3333	0.2655	0.699479	-0.027501	1	0	0.038505	1.25708	0.991255
77	2013	11	0	0	25.0549	2.94444	2.30259	0	0.3333	0.2655	0.678514	-0.0382007	1	0	0.046273	1.63693	0.886732
77	2014	11	0	0.0306122	25.1959	2.99573	2.30259	0	0.3333	0.2689	0.693987	-0.00366696	1	0	0.035536	1.42786	1.11464
77	2015	11	0	0.120096	25.3837	3.04452	2.30259	0	0.3333	0.2789	0.72555	-0.121515	1	0	0.021433	2.16024	1.05162
77	2016	11	0	0.0911743	25.4492	3.09104	1.94591	0	0.5	0.2965	0.724098	0.151423	1	0	0.024953	3.955	0.996939
77	2017	11	0	0.0124875	25.5533	3.13549	2.30259	0	0.3333	0.3009	0.730814	-0.0579347	1	0	0.032765	0.623077	0.996014
77	2018	11	0	0.00727537	25.724	3.17805	2.30259	0	0.3333	0.3114	0.749551	-0.0607913	1	0	0.027184	5.51533	0.879203
77	2019	11	0	0.00369754	25.8108	3.21888	2.30259	0	0.3333	0.3114	0.759361	0.0164226	1	0	0.025438	2.34916	0.909225
77	2020	11	0	0.0109553	25.8544	3.2581	2.30259	0	0.3333	0.3114	0.764757	0.0584481	1	0	0.013111	0.634858	0.878743
78	2011	3	0	0	22.1623	2.89037	2.30259	0	0.3333	0.2992	0.776426	0.0374417	1	0	0.017076	-0.208976	1.08392
78	2012	3	0	0	22.277	2.94444	2.30259	0	0.3333	0.2992	0.763796	0.0591013	1	0.025	0.036621	-0.40171	1.11489
78	2013	3	0	0	22.5741	2.99573	2.30259	0	0.3333	0.2881	0.609224	0.00150007	1	0.0312	0.039853	-0.31151	1.08694
78	2014	3	0	0	22.611	3.04452	2.30259	0	0.3333	0.2881	0.591573	0.122724	1	0.0303	0.043844	-0.08499	1.24418
78	2015	3	0	0.0286944	22.665	3.09104	2.30259	0	0.3333	0.2881	0.574696	0.104088	1	0.0345	0.047574	0.099974	1.28762
78	2016	3	0	0	22.8154	3.13549	2.30259	0	0.3333	0.2881	0.598875	0.0241237	1	0.0317	0.048845	0.10318	1.28866
78	2017	3	0.693147	0.0115221	23.0237	3.17805	2.19722	0	0.375	0.2895	0.602868	-0.0162581	1	0.0329	0.021256	0.00083	1.0414
78	2018	3	0	0.0340414	23.0352	3.21888	2.30259	0	0.3333	0.2998	0.582463	0.0170742	1	0.0332	0.016226	0.064945	0.851125
78	2019	3	0	0.0186666	23.0504	3.2581	2.30259	0	0.3333	0.306	0.584174	0.0763481	1	0.0331	0.009759	0.126163	0.852719
78	2020	3	0	0.0273215	23.1155	3.29584	2.19722	0	0.375	0.306	0.596269	0.0511948	1	0.0379	0.016611	0.18517	0.919028
79	2011	3	0	0	21.8656	2.89037	2.48491	0	0.5455	0.0923	0.552447	0.0385027	0	0	0.001987	-0.067858	1.3415
79	2012	3	0	0	21.8786	2.94444	2.48491	0	0.3636	0.0923	0.585817	0.0143774	0	0	-0.043889	0.02472	1.91079
79	2013	3	0	0	21.9735	2.99573	2.48491	0	0.3636	0.0923	0.615876	0.00490185	0	0.0109	0.014571	-0.118775	1.62706
79	2015	3	0	0	22.1468	3.09104	2.48491	1	0.3636	0.154	0.494332	0.0157754	0	0	0.009988	-0.073224	1.89185
79	2016	4	0	0	22.1825	3.13549	2.48491	0	0.3636	0.154	0.41451	0.0118844	0	0	-0.075581	0.556288	1.98284
79	2017	4	0	0	22.3417	3.17805	2.30259	1	0.4444	0.0933	0.465132	0.0400703	0	0	0.024321	0.554125	1.67603
79	2018	4	0	0	22.5838	3.21888	2.3979	0	0.4	0.0933	0.574102	0.0441794	0	0.0038	0.028301	0.498557	1.07423
79	2019	4	0	0.00490388	22.5965	3.2581	2.3979	0	0.4	0.0999	0.552642	0.0907619	0	0.0036	0.031333	0.336693	1.0338
79	2020	4	0	0.00503575	22.6332	3.29584	2.3979	0	0.4	0.0999	0.570321	0.0666096	0	0.0063	0.031934	0.744365	1.12363
80	2012	6	0	0	19.9271	2.83321	2.30259	0	0.3333	0.2148	0.607177	0.0259598	0	0	0.010731	0.095331	4.95358
80	2013	6	0	0	20.173	2.89037	2.30259	1	0.3333	0.1969	0.664357	-0.00608832	0	0	0.028455	-0.221371	3.27586
80	2014	6	0	0	19.939	2.94444	2.19722	0	0.375	0.1969	0.69855	0.00140061	0	0	-0.12142	-0.753067	6.54103
80	2015	6	0	0	19.9552	2.99573	2.19722	0	0.375	0.1969	0.833984	0.0273076	0	0	-0.130595	-0.753067	8.85972
80	2017	3	0	0	22.7703	3.09104	2.30259	0	0.3333	0.4308	0.156207	-0.00858142	0	0	0.157134	0.332432	1.83177
80	2018	3	0	0	22.9624	3.13549	2.30259	0	0.3333	0.4308	0.207796	0.094619	0	0	0.090584	0.214736	1.35647
80	2019	3	0	0	22.9896	3.17805	2.30259	0	0.3333	0.4308	0.180113	0.0287234	0	0.0008	0.031965	1.42749	1.16764
81	2013	2	0	0	21.2981	3.04452	2.30259	0	0.3333	0.2392	0.383685	0.0251166	1	0	0.071652	0.672364	2.00596
81	2014	2	0	0	21.9208	3.09104	2.30259	0	0.3333	0.2392	0.617375	-0.0249236	1	0	-0.008902	-0.406601	1.66913
81	2015	2	0	0	22.4596	3.13549	2.30259	0	0.3333	0.1588	0.727898	-0.0451168	1	0	0.021733	1.85544	1.60176
81	2016	19	0	0.0400641	22.5475	3.17805	2.30259	0	0.3333	0.1774	0.78185	-0.0324523	1	0	-0.030946	-0.753067	1.65449
81	2017	19	0	0	22.5106	3.21888	2.30259	0	0.3333	0.1652	0.818473	-0.0111337	1	0	-0.04541	-0.753067	1.20655
82	2011	3	1.60944	0	23.2374	2.94444	2.30259	0	0.3333	0.4234	0.868213	0.0147212	1	0	0.00891	-0.107753	1.16989
82	2012	3	1.38629	0.0339501	23.2976	2.99573	2.48491	0	0.3636	0.4235	0.875378	-0.0971661	1	0.0406	0.002579	0.464351	1.13116
82	2013	3	1.38629	0	23.5189	3.04452	2.30259	0	0.3333	0.3308	0.833668	-0.0820621	1	0.0437	0.002098	0.517937	1.07418
82	2014	3	0	0	23.7263	3.09104	2.30259	0	0.3333	0.3009	0.863882	-0.0815591	1	0.0474	0.001096	0.457545	1.32811
82	2015	3	0	0.0750751	23.8274	3.13549	2.30259	0	0.3333	0.3012	0.89864	-0.128359	1	0.0571	-0.028707	0.470203	1.73249
82	2016	3	0.693147	0.0906783	23.934	3.17805	2.30259	0	0.3333	0.3013	0.966771	-0.0780569	1	0.0437	-0.057965	0.670854	1.36646
83	2011	6	0	0.204918	22.0259	2.94444	2.30259	0	0.3333	0.0782	0.750787	-0.0219207	1	0	0.104333	0.017574	1.29558
83	2012	6	0	0.100806	22.1367	2.99573	2.30259	0	0.3333	0.0782	0.745088	0.0168939	1	0	0.034961	-0.009851	1.16743
83	2013	6	0	0.0880171	22.2914	3.04452	2.30259	0	0.3333	0.0782	0.740446	0.0157831	1	0	0.035179	0.0485	1.19641
83	2015	6	0	0.17158	22.5356	3.13549	2.30259	0	0.3333	0.0782	0.752556	0.0154019	1	0	0.025127	-0.003689	1.65275
83	2016	6	0	0.142045	22.6673	3.17805	2.30259	0	0.3333	0.0782	0.757153	0.0202556	1	0	0.027462	0.012759	1.41304
83	2017	6	0	0.104018	22.9297	3.21888	2.19722	0	0.375	0.2988	0.790254	0.0174448	1	0.0001	0.021077	0.047605	1.24458
83	2018	6	0	0.0794492	22.9197	3.2581	2.30259	0	0.3333	0.2988	0.768319	0.0184947	1	0.0001	0.024895	0.010819	1.05987
83	2019	6	0	0.0904754	23.1	3.29584	2.30259	0	0.3333	0.249	0.72408	0.0204803	1	0.0001	0.031355	-0.034833	1.00449
83	2020	6	0	0.0635479	23.1437	3.3322	2.19722	0	0.375	0.249	0.715042	0.0295319	1	0.0001	0.030471	-0.017455	1.11982
84	2011	3	0	0	19.7401	2.99573	2.07944	0	0.4286	0.2893	0.305501	-0.00491376	0	0	0.032438	0.167103	8.85972
84	2012	3	0	0	21.4468	3.04452	2.07944	0	0.4286	0.2893	0.755861	-0.208	0	0.0401	0.116907	-0.077781	2.65066
84	2013	3	0	0	22.9241	3.09104	2.07944	0	0.4286	0.144	0.349694	-0.20339	0	0.0451	0.045339	0.39564	1.34125
84	2015	3	1.32176	0.0147102	24.0836	3.17805	2.07944	0	0.4286	0.2164	0.49437	0.061813	0	0.0205	0.048354	1.72257	1.37842
84	2016	3	0.875469	0	24.5697	3.21888	2.07944	0	0.4286	0.1132	0.507345	0.0296852	0	0.0277	0.027987	0.913302	1.42553
84	2017	3	0.887303	0	24.9381	3.2581	1.94591	0	0.5	0.159	0.526364	0.0187014	0	0.0222	0.028646	1.93358	1.22292
84	2018	3	0.693147	0.00752445	25.0079	3.29584	2.07944	1	0.4286	0.1597	0.539472	0.00534958	0	0.0211	0.031261	0.78491	0.903347
84	2020	3	0	0.0159248	24.895	3.3673	2.07944	0	0.4286	0.1597	0.558631	0.0314874	0	0.0429	-0.053565	0.360764	0.851125
85	2011	12	0	0	23.6473	2.94444	2.30259	0	0.3333	0.449	0.541802	0.043113	0	0	0.019726	0.236856	0.998287
85	2012	12	0	0	24.1246	2.99573	2.48491	0	0.3	0.449	0.680917	0.0394496	0	0	0.021026	-0.467096	0.985885
85	2013	12	0	0.0180278	24.7685	3.04452	2.30259	0	0.3333	0.449	0.853207	0.0808699	0	0	0.023349	4.55029	1.00993
85	2014	12	0	0.0117966	24.9387	3.09104	2.30259	0	0.3333	0.4432	0.81397	0.0699153	0	0	0.017404	0.056297	1.12312
85	2015	12	0	0.0400962	25.6053	3.13549	2.30259	0	0.3333	0.4464	0.753311	0.0531774	0	0	0.013557	0.077577	0.996472
85	2016	12	0	0	26.1015	3.17805	2.30259	1	0.3333	0.3456	0.825802	0.0643699	0	0	0.013115	0.215511	1.01507
85	2017	12	0	0	26.4284	3.21888	2.30259	1	0.3333	0.3491	0.882109	0.0699854	0	0	0.010507	-0.077874	1.00035
85	2018	12	0	0	26.3786	3.2581	2.30259	0	0.3333	0.3454	0.807246	0.0714959	0	0	0.009322	0.255246	0.93412
85	2019	12	0	0.00365979	26.305	3.29584	2.30259	0	0.3333	0.3031	0.794467	0.0748506	0	0	0.012514	0.709133	0.932873
85	2020	12	0	0	26.2456	3.3322	2.30259	0	0.3333	0.2802	0.833928	0.0577377	0	0	-0.034353	-0.182907	0.938769
86	2011	6	0	0	20.6151	2.94444	2.30259	0	0.3333	0.2256	0.121643	0.0646998	0	0	0.058487	-0.110379	3.09596
86	2012	6	0	0	20.6842	2.99573	2.30259	0	0.3333	0.2256	0.118874	0.0334556	0	0	0.078558	0.052789	3.16559
86	2013	6	0	0.021254	20.6564	3.04452	2.30259	0	0.3333	0.2256	0.119955	-0.00290504	0	0	0.022552	0.029613	3.99704
86	2014	6	0	0	20.6566	3.09104	2.30259	0	0.3333	0.2256	0.0505245	-0.147072	0	0	0.106606	-0.242442	4.73281
86	2017	10	0	0	20.6643	3.21888	2.19722	0	0.375	0.2256	0.0505245	-0.0169399	0	0	0.031568	1.63538	4.05777
87	2011	6	0	0.0929121	22.5432	2.94444	2.48491	1	0.3636	0.2213	0.565579	0.133726	1	0	0.094699	0.046579	1.69597
87	2012	6	0	0.0404245	22.6201	2.99573	2.3979	1	0.4	0.2213	0.539711	0.0998631	1	0	0.0689	0.206399	1.35697
87	2013	6	0	0.0741152	22.7405	3.04452	2.48491	0	0.3636	0.2213	0.540901	0.049935	1	0	0.063087	0.145388	1.19096
87	2014	6	0	0.127921	22.7964	3.09104	2.48491	0	0.3636	0.2214	0.532677	0.0566303	1	0	0.056121	0.239287	1.34537
87	2015	6	0	0.241896	22.8389	3.13549	2.48491	0	0.3636	0.2214	0.530825	0.0352456	1	0	0.040088	0.206317	1.55755
87	2016	6	0	0.251651	22.9452	3.17805	2.3979	0	0.4	0.38	0.551745	0.0712094	1	0	0.039236	0.091633	1.28096
87	2017	6	0	0.253963	23.0354	3.21888	2.48491	0	0.3636	0.38	0.572341	0.0628075	1	0	0.02931	0.057698	1.19549
87	2018	6	0	0.111713	23.0758	3.2581	2.48491	0	0.3636	0.38	0.575794	0.0659034	1	0	0.029851	0.213081	0.897159
87	2019	6	0	0.0628113	23.1047	3.29584	2.48491	0	0.3636	0.38	0.562743	-0.0363682	1	0	0.022839	0.043441	0.918164
87	2020	6	0	0.0633169	23.1326	3.3322	2.30259	0	0.4444	0.38	0.564571	0.0245525	1	0	0.017011	0.057292	0.902535
88	2011	3	1.09861	0	22.9365	2.94444	2.30259	0	0.3333	0.3465	0.566435	0.0265201	0	0	0.058891	-0.385144	1.06372
88	2012	3	2.20727	0.0132979	22.8519	2.99573	2.30259	0	0.3333	0.352	0.494206	0.0410245	0	0.035	0.04508	0.577393	1.07142
88	2013	3	1.83023	0.131883	22.9449	3.04452	2.30259	0	0.3333	0.352	0.508342	0.0981165	0	0.0395	0.051478	0.011034	1.1439
88	2014	3	1.1758	0.226212	23.1548	3.09104	2.30259	0	0.3333	0.3778	0.54779	0.145657	0	0.0405	0.069512	0.079038	1.2217
88	2015	3	1.3512	0.200291	23.3855	3.13549	2.30259	0	0.3333	0.3778	0.582086	0.251171	0	0.0424	0.073503	0.002729	1.52445
88	2016	3	1.23272	0.21215	23.6617	3.17805	2.19722	0	0.375	0.3778	0.631521	0.206294	0	0.0426	0.071099	0.051201	1.6052
88	2017	3	1.18029	0.290079	23.7838	3.21888	2.30259	0	0.3333	0.3778	0.614859	0.0944659	0	0.0425	0.080063	-0.000272	2.34501
88	2018	3	0.864997	0.0389651	23.8829	3.2581	2.30259	0	0.3333	0.3778	0.586257	0.111404	0	0.031	0.090442	0.160478	1.67122
89	2011	6	0	0.0463392	21.9957	2.77259	2.19722	1	0.375	0.4511	0.532363	0.0806551	1	0	0.06046	0.199939	1.22258
89	2012	6	0	0.0651551	22.0336	2.83321	2.30259	1	0.3333	0.4511	0.530868	0.105538	1	0	0.041908	0.224471	1.18617
89	2013	6	0	0.229684	22.0622	2.89037	2.30259	1	0.3333	0.4511	0.520257	0.0789586	1	0	0.038086	0.18698	1.30235
89	2014	6	0	0.0983768	22.0529	2.94444	2.30259	1	0.3333	0.4511	0.487812	0.0471931	1	0	0.036475	0.175022	1.45835
89	2015	6	0	0.274424	22.0695	2.99573	2.30259	1	0.3333	0.4488	0.487041	0.0395995	1	0	0.028826	0.061391	1.75966
89	2016	6	0	0.159019	22.1039	3.04452	2.30259	1	0.3333	0.4433	0.475139	0.0223365	1	0	0.029267	0.24545	1.5531
89	2017	6	0	0	22.1479	3.09104	2.30259	1	0.3333	0.4433	0.470669	0.0620437	1	0	0.035488	0.162658	1.26437
89	2018	6	0	0.0417114	22.3181	3.13549	2.30259	1	0.3333	0.4433	0.394411	-0.00671557	1	0	0.034157	0.190738	0.851125
89	2019	6	0	0.0648228	22.3529	3.17805	2.30259	1	0.3333	0.4433	0.374371	-0.01389	1	0	0.039205	0.229881	0.861354
90	2011	3	0	0	21.8338	2.94444	2.48491	0	0.3636	0.2126	0.801884	0.00173037	1	0	-0.102034	-0.10281	1.21807
90	2013	3	0	0	22.1092	3.04452	2.48491	0	0.3636	0.2126	0.957023	-0.0350189	1	0	-0.107682	-0.176805	1.21459
90	2014	3	0	0	21.9198	3.09104	2.3979	0	0.4	0.1122	0.692103	-0.0184515	1	0	-0.000531	-0.000834	1.3587
90	2015	3	0	0	21.6979	3.13549	2.48491	0	0.3636	0.1122	0.632747	-0.0620724	1	0	0.000945	0.447272	1.75571
90	2016	3	0	0	22.2538	3.17805	2.48491	0	0.3636	0.145	0.417175	-0.0248242	1	0	0.005009	-0.121759	1.34904
90	2017	3	0	0	22.5446	3.21888	2.48491	0	0.3636	0.1559	0.550183	0.00512354	1	0	0.013822	-0.023256	1.46275
90	2018	3	0	0	22.689	3.2581	2.48491	0	0.3636	0.1614	0.591152	0.0248031	1	0	0.019716	-0.051514	1.09751
90	2019	3	0	0	22.8608	3.29584	2.48491	0	0.3636	0.1614	0.643893	0.00883811	1	0	0.011789	0.172518	1.13705
90	2020	3	0	0	22.8852	3.3322	2.48491	0	0.3636	0.1614	0.641798	0.0117386	1	0	-0.026694	0.297561	1.07046
91	2012	19	0	0	21.6751	3.04452	2.19722	0	0.375	0.3006	0.54628	0.142942	1	0	0.042533	0.107803	1.1748
91	2013	19	0	0.028177	21.6041	3.09104	2.19722	0	0.375	0.3006	0.47894	0.0790737	1	0	0.040215	-0.513708	1.13188
91	2014	19	0	0.0439078	21.5601	3.13549	2.19722	1	0.375	0.3006	0.387614	0.126482	1	0	0.072774	0.54707	1.46743
91	2015	4	0	0.0316256	22.6228	3.17805	2.19722	1	0.375	0.4953	0.474536	-0.0154273	1	0	0.05394	0.510157	1.18459
91	2016	4	0	0	22.6752	3.21888	2.19722	0	0.375	0.4953	0.491874	-0.0194627	1	0	0.041042	0.558944	1.14713
91	2017	4	0	0	23.1139	3.2581	2.30259	0	0.3333	0.4953	0.686656	0.259748	1	0	0.022827	0.166343	1.00879
91	2018	4	0	0	23.1599	3.29584	2.19722	0	0.375	0.4953	0.697497	0.0821923	1	0.0007	0.021079	0.557706	0.920862
91	2019	4	0	0.018384	23.219	3.3322	2.30259	0	0.3333	0.4953	0.705187	-0.074743	1	0.001	0.015037	0.494217	0.919042
91	2020	4	0	0.0429671	23.1207	3.3673	2.30259	0	0.3333	0.4953	0.649452	-0.171287	1	0.0008	0.053844	0.613676	1.00257
92	2011	3	0	0	24.0109	2.99573	2.48491	0	0.3636	0.1641	0.736392	0.0738127	1	0	0.047284	-0.01474	1.09382
92	2012	3	0	0	24.1127	3.04452	2.48491	0	0.3636	0.1685	0.734845	0.136359	1	0	0.049714	0.223647	1.06167
92	2013	3	0	0	24.2887	3.09104	2.3979	1	0.4	0.1685	0.788887	0.0809431	1	0.0035	0.00567	-0.029513	0.949511
92	2014	3	0	0	24.3443	3.13549	2.48491	1	0.3636	0.1685	0.79884	0.0978719	1	0.004	0.002114	-0.123955	0.979343
92	2015	3	0	0	24.4116	3.17805	2.48491	1	0.3636	0.1708	0.798188	0.120981	1	0.0045	0.001357	-0.123912	0.97269
92	2016	3	0	0	24.4065	3.21888	2.48491	1	0.3636	0.1708	0.828894	0.0616925	1	0.0056	-0.035406	-0.48954	1.00836
92	2017	3	0	0	24.2061	3.2581	2.30259	0	0.3333	0.1708	0.95199	0.0373549	1	0.0058	-0.158262	-0.037232	1.06452
93	2011	3	1.09861	0.0454133	22.1646	2.94444	2.30259	0	0.3333	0.2314	0.177752	0.16793	1	0	0.188078	0.536968	6.82208
93	2012	3	1.25276	0.0251889	22.3958	2.99573	2.30259	0	0.3333	0.2314	0.190484	0.161115	1	0.0374	0.188078	0.678458	5.15156
93	2013	3	0	0.027465	22.5116	3.04452	2.30259	0	0.3333	0.2314	0.149746	0.147012	1	0.0307	0.188078	0.060283	4.47529
93	2014	3	1.38629	0.0288184	22.7328	3.09104	2.30259	0	0.3333	0.2314	0.192	0.0880848	1	0.0313	0.183953	0.601038	3.45925
93	2015	3	0	0	22.8761	3.13549	2.30259	0	0.3333	0.2314	0.177256	0.113557	1	0.0286	0.188078	0.345222	4.14971
93	2016	3	0.693147	0	23.0208	3.17805	2.30259	0	0.3333	0.2314	0.157136	0.0627738	1	0.0266	0.186454	0.780067	3.69757
93	2017	3	0	0	23.239	3.21888	2.30259	0	0.3333	0.2314	0.202369	0.141999	1	0.0306	0.165158	0.869584	3.38682
93	2018	3	0	0	23.353	3.2581	2.30259	0	0.3333	0.2314	0.183198	0.0727507	1	0.0332	0.150441	1.11258	2.04788
93	2019	3	0	0.0683612	23.1789	3.29584	2.30259	0	0.3333	0.2314	0.139923	-0.0961065	1	0.0696	-0.038218	-0.753067	2.12467
93	2020	3	0	0.0672797	23.1166	3.3322	2.30259	0	0.3333	0.2314	0.107124	0.0731354	1	0.0451	0.003741	0.447977	2.41886
94	2011	3	0	0	24.2704	2.94444	2.30259	1	0.4444	0.492	0.563431	-0.0584716	1	0	0.097328	0.353167	1.2047
94	2012	3	0	0	24.5379	2.99573	2.30259	1	0.4444	0.4926	0.613681	-0.0765758	1	0.0412	0.054361	0.071278	1.13747
94	2013	3	0.693147	0.0198413	24.6171	3.04452	2.30259	1	0.4444	0.4926	0.598504	-0.00780216	1	0.0374	0.03153	0.714573	0.918514
94	2014	3	0	0	24.612	3.09104	2.30259	1	0.4444	0.4693	0.581602	0.0151005	1	0.0324	0.00833	0.441209	1.25828
94	2015	3	0	0.0153163	24.4777	3.13549	2.30259	1	0.4444	0.4213	0.517557	0.00252276	1	0.034	-0.001468	0.02063	1.22207
94	2016	3	0	0.071242	24.5069	3.17805	2.19722	1	0.375	0.426	0.534267	0.0510571	1	0.0411	0.004925	0.214973	1.07272
94	2017	3	0	0.0736106	24.6307	3.21888	2.19722	0	0.5	0.426	0.516661	0.0633596	1	0.0551	0.02067	0.067999	1.16823
94	2018	3	0	0.0669133	24.8382	3.2581	2.19722	0	0.5	0.3811	0.504644	0.0540199	1	0.0454	0.033562	0.019961	0.926571
94	2019	3	0	0.0750365	25.0709	3.29584	2.30259	0	0.4444	0.3811	0.564685	0.0664444	1	0.0415	0.047164	0.319006	1.10633
94	2020	3	0	0.0844153	25.2428	3.3322	2.30259	0	0.4444	0.3811	0.627759	0.0303843	1	0.0507	0.040804	0.398437	1.07681
95	2011	2	0	0	21.8678	2.89037	2.30259	0	0.3333	0.3302	0.486809	0.0320414	0	0	0.059165	8.48315	1.67742
95	2012	2	0	0	21.9249	2.94444	2.30259	0	0.3333	0.3302	0.487297	0.0452536	0	0	0.031829	-0.132257	2.08496
95	2013	2	0	0	22.172	2.99573	2.30259	0	0.3333	0.3051	0.358713	0.00778877	0	0	0.011735	0.132426	1.31543
95	2014	2	0	0	22.0927	3.04452	2.30259	0	0.3333	0.3051	0.299452	-0.0494659	0	0	0.040158	-0.35624	1.8588
95	2016	2	0	0	23.0018	3.13549	2.30259	0	0.3333	0.3211	0.501488	0.0201152	0	0	0.009137	0.369349	1.69474
95	2017	2	0	0	22.9566	3.17805	2.30259	0	0.3333	0.2976	0.423948	0.125053	0	0	0.059322	0.031904	1.85514
95	2018	2	0	0	22.9131	3.21888	2.30259	0	0.3333	0.2976	0.427777	0.128455	0	0.0013	-0.019101	0.001616	1.33417
95	2019	2	0	0	22.95	3.2581	2.30259	0	0.3333	0.3027	0.420149	0.0477492	0	0	0.011026	0.367449	1.32225
95	2020	2	0	0	22.9549	3.29584	2.30259	0	0.3333	0.3027	0.446472	0.0448075	0	0	-0.019738	-0.068709	1.79714
96	2012	8	0	0	22.6272	2.89037	2.19722	0	0.5	0.4543	0.731865	0.0599407	1	0	0.017346	0.193068	1.18173
96	2013	8	0	0	22.8078	2.94444	2.30259	0	0.5556	0.4603	0.76369	0.0266352	1	0	0.013847	-0.424557	1.31351
96	2014	8	0	0.0386001	22.9458	2.99573	2.19722	0	0.5	0.4603	0.80305	0.0125288	1	0	-0.010396	0.625242	1.25628
96	2015	8	0	0.151423	22.977	3.04452	2.19722	0	0.5	0.3248	0.642123	0.0192446	1	0	-0.003674	0.34422	1.52114
96	2016	8	0	0.157409	22.9103	3.09104	2.30259	0	0.5556	0.3248	0.666576	0.011545	1	0	-0.049143	0.063053	1.35055
97	2011	7	0	0	23.1916	2.94444	2.48491	0	0.3636	0.4083	0.597053	0.0525577	1	0	0.018968	0.076228	0.922429
97	2012	7	0	0	23.3	2.99573	2.3979	1	0.4	0.4083	0.611355	0.0472213	1	0	0.015294	-0.022054	0.91797
97	2013	7	0	0	23.2644	3.04452	2.48491	0	0.3636	0.4083	0.601973	0.0596678	1	0	0.007881	-0.024599	0.904573
97	2014	7	0	0	23.2501	3.09104	2.48491	0	0.3636	0.4084	0.530826	0.0772958	1	0	0.028677	0.020424	0.956221
97	2015	7	0	0	23.2171	3.13549	2.48491	0	0.3636	0.4084	0.493845	0.0823433	1	0	0.044552	-0.001975	1.04019
97	2016	7	0	0.043472	23.5004	3.17805	2.70805	0	0.3571	0.2455	0.449772	0.119724	1	0.0022	0.072942	0.011651	1.07925
97	2019	7	0	0	23.5954	3.29584	2.77259	0	0.3333	0.2456	0.420036	0.112509	1	0	0.082015	-0.024346	1.26173
97	2020	7	0	0.020436	23.7063	3.3322	2.63906	0	0.3846	0.2456	0.481871	0.133487	1	0.0001	0.069088	2.09932	1.05421
98	2012	14	0	0	20.0558	3.04452	2.30259	0	0.3333	0.3002	0.255149	0.242508	1	0	0.188078	-0.138206	3.64852
98	2013	14	0	0	20.2171	3.09104	2.30259	0	0.3333	0.3002	0.280697	0.141109	1	0	0.086954	-0.16071	2.58489
98	2014	14	0	0.0188466	20.3446	3.13549	2.30259	0	0.3333	0.3002	0.272118	0.159689	1	0	0.087686	-0.249644	3.00148
98	2015	14	0	0.0276472	20.5872	3.17805	2.30259	0	0.3333	0.3002	0.29778	0.239532	1	0	0.131	-0.358052	4.26907
98	2016	14	0	0.017507	21.4383	3.21888	2.30259	0	0.3333	0.3002	0.667676	0.0648062	1	0	0.029568	-0.364123	2.03206
98	2017	14	0	0	21.5718	3.2581	2.30259	0	0.3333	0.2783	0.331729	0.0523613	1	0	0.028261	-0.373956	1.51917
98	2018	14	0	0	21.6379	3.29584	2.48491	0	0.3636	0.2783	0.36453	0.0591088	1	0	0.01001	-0.416027	1.12253
98	2019	14	0	0	21.7046	3.3322	2.48491	0	0.3636	0.2783	0.399074	0.0584065	1	0	0.004257	-0.345269	1.15536
99	2011	3	0	0	24.5438	2.94444	2.77259	1	0.3333	0.1421	0.671543	-0.00958701	1	0	0.012902	-0.005523	0.903126
99	2012	3	2.89037	0	24.5887	2.99573	2.77259	1	0.3333	0.1421	0.699418	0.0410026	1	0.0149	0.000978	-0.040995	0.885716
99	2013	3	0	0.0102375	24.5845	3.04452	2.56495	1	0.3333	0.1045	0.691966	0.0236232	1	0.0186	0.014527	0.061767	0.893466
99	2014	3	0.693147	0.00656211	24.7632	3.09104	2.56495	1	0.3333	0.1513	0.747491	0.0173419	1	0.0246	0.007978	0.021025	0.941878
99	2015	3	0	0.0128717	25.0795	3.13549	2.56495	1	0.3333	0.1513	0.778623	-0.124694	1	0.0321	0.012544	0.023353	0.973996
99	2016	3	0	0	25.1335	3.17805	2.3979	1	0.4	0.1513	0.725773	0.0261656	1	0.0321	0.02458	0.004889	0.955363
99	2017	3	0	0.0107308	25.3832	3.21888	2.3979	0	0.4	0.1513	0.713381	0.000225004	1	0.0341	0.035588	-0.077838	0.98981
99	2018	3	0	0	25.3803	3.2581	2.48491	0	0.3636	0.1529	0.754349	0.133876	1	0.0322	0.024352	-0.322164	0.913039
99	2019	3	0	0	25.3078	3.29584	2.19722	0	0.375	0.1533	0.731114	0.124876	1	0.0326	0.017898	-0.032805	0.889442
99	2020	3	0	0.00754575	25.2404	3.3322	2.30259	0	0.3333	0.1532	0.718262	0.122957	1	0.0415	0.020816	0.022435	0.911487
100	2015	5	0	0	23.0666	3.13549	2.19722	0	0.375	0.6066	0.708156	0.0799381	1	0.0061	0.036262	1.02667	1.21273
100	2016	5	0	0.0321958	23.4342	3.17805	2.30259	0	0.3333	0.6066	0.769289	0.0541276	1	0.0023	0.028649	0.765266	1.11375
100	2017	5	0	0	23.5927	3.21888	2.30259	0	0.3333	0.6066	0.769372	0.0131866	1	0.0073	0.032784	0.248412	1.07628
100	2018	5	0	0	23.8968	3.2581	2.07944	0	0.4286	0.6066	0.733793	0.0347447	1	0.0095	0.028341	-0.077781	0.988602
100	2019	5	0	0	24.1909	3.29584	2.19722	0	0.375	0.6066	0.742626	0.00149181	1	0.0144	0.025555	0.100155	0.906138
100	2020	5	0	0	24.7321	3.3322	2.19722	0	0.375	0.4629	0.765899	0.0176919	1	0.0218	0.026788	0.567003	0.973707
101	2011	6	0	0	22.9949	2.99573	2.48491	0	0.3636	0.2017	0.769568	0.190094	1	0	0.045939	0.238825	1.5674
101	2012	6	0	0	23.1247	3.04452	2.3979	0	0.4	0.2202	0.760921	0.196137	1	0	0.04716	0.236545	1.28935
101	2013	6	0	0.200803	23.2597	3.09104	2.48491	0	0.3636	0.2402	0.752536	0.146043	1	0	0.04798	0.22893	1.26479
101	2015	6	0	0.289226	23.5998	3.17805	2.48491	0	0.3636	0.2409	0.767476	0.0480719	1	0	0.045105	0.196302	1.38844
101	2016	6	0	0.169574	23.6019	3.21888	2.3979	0	0.4	0.2154	0.659722	0.0835836	1	0	0.055819	0.31058	1.26489
101	2017	6	0	0.336889	23.6147	3.2581	2.48491	0	0.3636	0.2155	0.601671	0.0143452	1	0	0.068887	0.224481	1.24587
101	2018	6	0	0.0818537	23.8538	3.29584	2.3979	0	0.4	0.2155	0.639567	0.109487	1	0	0.045876	0.168645	0.963085
101	2019	6	0	0.115413	23.8843	3.3322	2.48491	0	0.3636	0.2155	0.596956	0.0600944	1	0	0.051918	0.217068	1.02972
101	2020	6	0	0.107258	23.8501	3.3673	2.48491	0	0.3636	0.2155	0.565163	0.0539363	1	0	0.024008	0.809759	0.95812
102	2011	11	0	0	19.9291	3.04452	2.30259	0	0.3333	0.2265	0.406705	0.0652542	0	0	0.081304	-0.753067	2.39511
102	2012	11	0	0	19.5198	3.09104	2.30259	0	0.3333	0.2265	0.212002	-0.208	0	0	-0.037901	0.808897	4.01762
102	2013	11	0	0	19.5511	3.13549	2.30259	0	0.3333	0.2265	0.210434	0.0253213	0	0	0.025901	-0.180468	3.9757
102	2014	11	0	0	19.4166	3.17805	2.30259	0	0.3333	0.2265	0.167579	0.0568196	0	0	0.013899	8.48315	6.56725
102	2015	11	0	0.0789266	19.8187	3.21888	2.30259	0	0.3333	0.2265	0.475371	-0.061509	0	0	-0.059807	0.264889	8.85972
102	2016	11	0	0.104822	20.2497	3.2581	2.30259	0	0.3333	0.2265	0.596444	0.259748	0	0.0158	0.067701	8.48315	6.84045
102	2018	11	0	0	19.8474	3.3322	2.30259	0	0.3333	0.2265	0.472495	-0.0354967	0	0.2251	0.183224	-0.056251	3.82236
102	2019	11	0	0	19.3244	3.3673	2.19722	0	0.375	0.2265	0.149953	-0.0472158	0	0	-0.0399	0.058832	5.45207
102	2020	11	0	0.0403836	19.2604	3.4012	2.19722	0	0.375	0.2265	0.175108	-0.0657595	0	0	-0.08128	-0.398778	7.50511
103	2011	19	0	0.201207	21.0737	3.04452	2.07944	0	0.4286	0.2381	0.111885	0.0509817	0	0	0.013389	0.395988	3.27354
103	2012	9	0	0.202338	21.1143	3.09104	2.07944	0	0.4286	0.2679	0.128211	0.0445524	0	0.1903	0.015151	0.748268	4.71577
103	2013	9	0	0.24083	21.0796	3.13549	2.07944	0	0.4286	0.2727	0.109044	0.111752	0	0.1746	0.008636	0.402488	8.85972
103	2014	9	0	0.149007	21.0844	3.17805	2.07944	0	0.4286	0.2756	0.0743834	-0.0172886	0	0.16	0.013476	0.501862	8.85972
103	2015	9	0	0.180868	21.1165	3.21888	2.07944	0	0.4286	0.2762	0.0687405	0.00905027	0	0.2251	0.006508	0.836495	8.85972
103	2016	9	0	0.311769	21.1236	3.2581	2.07944	0	0.4286	0.2769	0.0530016	0.0153742	0	0.2251	0.00878	0.439956	8.85972
103	2017	9	0	0.518807	21.0938	3.29584	2.07944	0	0.4286	0.2574	0.0505245	-0.166725	1	0.2251	-0.000207	1.33771	8.85972
103	2018	9	0	0.0512821	20.9704	3.3322	2.30259	0	0.3333	0.2622	0.0505245	-0.0181053	1	0.2251	-0.14739	1.01291	8.85972
103	2019	9	0	0.188698	20.9896	3.3673	2.30259	0	0.3333	0.2622	0.0595511	0.0506003	1	0.2251	0.01187	2.43909	8.85972
103	2020	9	0	0.0895937	20.9832	3.4012	2.30259	0	0.3333	0.2622	0.256475	-0.0717189	1	0.1361	-0.187646	3.80457	6.05054
104	2017	18	0	0	19.8188	3.29584	2.07944	0	0.4286	0.2558	0.682708	-0.11711	1	0.0405	-0.089554	8.48315	8.85972
104	2018	13	0	0.00793588	19.6524	3.3322	2.07944	1	0.4286	0.2558	0.685587	-0.0443164	1	0.1685	-0.111028	1.00166	8.85972
105	2014	11	0	0.0127535	21.2213	3.29584	2.30259	1	0.3333	0.2636	0.988419	-0.148095	1	0	-0.109853	0.431636	2.78715
105	2017	11	0	0	22.5287	3.4012	2.07944	0	0.4286	0.4206	0.572467	-0.208	1	0.0002	0.034312	-0.530917	1.27829
105	2018	3	0	0.0163809	22.316	3.43399	2.30259	0	0.3333	0.4206	0.422619	0.172898	1	0.0004	0.042937	-0.015851	1.10248
105	2019	3	0	0.00620232	22.3779	3.46574	2.30259	0	0.3333	0.4206	0.428227	0.0568441	1	0.001	0.034148	0.277955	1.06748
105	2020	3	0	0.0513822	22.4629	3.49651	2.30259	0	0.3333	0.3968	0.455856	-0.0432869	1	0.0011	0.038491	0.588221	1.34898
106	2011	11	0	0	22.5143	3.17805	2.30259	0	0.3333	0.4717	0.786778	-0.118666	0	0	0.037159	-0.198784	1.32323
106	2012	11	0	0	22.3618	3.21888	2.30259	0	0.3333	0.4717	0.692001	0.0409845	0	0	0.059874	0.022104	1.86488
106	2013	11	0	0	21.9424	3.2581	2.19722	0	0.375	0.2992	0.450567	-0.0101046	0	0	0.0518	-0.753067	1.70703
106	2015	2	0	0	21.8989	3.3322	2.30259	0	0.3333	0.2508	0.524292	-0.0312831	0	0	0.001792	8.48315	3.26918
106	2016	2	0	0	21.8954	3.3673	2.30259	0	0.3333	0.2508	0.511496	-0.0838218	0	0	0.003061	0.511248	3.66862
106	2017	2	0	0	21.6583	3.4012	2.30259	0	0.3333	0.2508	0.57663	0.043465	0	0	-0.18663	-0.354428	3.26359
106	2018	2	0	0	21.6526	3.43399	2.30259	0	0.3333	0.2508	0.559942	0.113766	0	0	0.011787	0.938093	1.54643
107	2012	7	0	0	21.9869	3.17805	2.30259	0	0.4444	0.2506	0.4375	0.000269336	1	0	0.042921	0.31987	1.28726
107	2013	7	0	0	22.0922	3.21888	2.19722	0	0.5	0.2562	0.354787	0.00326648	1	0	0.023178	0.120737	1.4255
107	2014	7	0	0	22.4023	3.2581	2.19722	0	0.375	0.2583	0.50672	0.0381838	1	0	0.003158	-0.192302	1.80539
107	2015	7	0	0.0128518	22.4234	3.29584	2.19722	0	0.375	0.2583	0.488875	0.0377288	1	0	0.014714	-0.233492	1.54528
107	2016	7	0	0.0114247	22.4674	3.3322	2.30259	0	0.3333	0.2583	0.490038	0.0488306	1	0	0.021014	-0.068755	1.34886
107	2017	7	0	0.011685	22.5008	3.3673	2.19722	0	0.375	0.2583	0.477613	0.061915	1	0	0.028042	0.25585	1.81797
107	2018	7	0	0.00510048	22.6459	3.4012	2.19722	0	0.375	0.2583	0.522906	0.0553634	1	0.0011	0.028223	0.179756	1.27861
107	2019	7	0	0	22.948	3.43399	2.19722	0	0.375	0.2964	0.38872	0.033013	1	0.0042	0.026706	0.041854	1.0052
107	2020	7	0	0.0064512	23.325	3.46574	2.19722	0	0.375	0.2964	0.56503	0.0228679	1	0.0063	0.021318	0.370998	0.961003
108	2014	3	0	0	20.2558	3.21888	2.30259	0	0.3333	0.2413	0.980329	-0.09128	0	0	-0.087706	-0.290446	5.06728
108	2015	3	0	0.0294724	20.1573	3.2581	2.30259	0	0.3333	0.2413	0.941537	-0.0163501	0	0	0.034955	0.550097	8.85972
108	2016	3	0	0.0228519	19.6489	3.29584	2.30259	0	0.3333	0.2413	0.934028	-0.203198	0	0	-0.219049	-0.724205	8.85972
108	2018	3	0	0	19.2055	3.3673	1.79176	0	0.4	0.2413	0.926764	-0.208	0	0	-0.245957	-0.083521	8.85972
109	2011	3	0	0	21.5794	3.13549	2.30259	0	0.3333	0.0782	0.524906	-0.00251574	0	0	-0.049223	-0.056673	1.82647
109	2012	3	0	0	21.5567	3.17805	2.30259	0	0.3333	0.0782	0.509003	0.0394447	0	0	0.001878	-0.085919	2.03366
109	2013	3	0	0	21.3342	3.21888	2.30259	0	0.3333	0.0782	0.48871	0.0658564	0	0	-0.103768	0.415677	2.25117
109	2014	3	0	0	21.3131	3.2581	2.19722	0	0.375	0.0782	0.559173	0.0697369	1	0	-0.081085	-0.002827	2.40977
109	2016	3	0	0	21.0022	3.3322	2.30259	1	0.3333	0.1	0.35885	0.196997	0	0.03	0.041099	0.30467	5.62059
109	2017	3	0	0	21.1292	3.3673	2.30259	1	0.3333	0.1305	0.416092	0.0301348	0	0.0297	0.028177	0.120662	3.70991
109	2018	3	0	0	21.1183	3.4012	2.30259	1	0.3333	0.1305	0.35626	0.140468	0	0.0318	0.069295	-0.288695	1.87404
109	2019	3	0	0	21.1998	3.43399	2.19722	0	0.375	0.1305	0.347894	0.0425842	0	0.0305	0.040193	0.010916	1.83113
109	2020	3	0	0	21.3201	3.46574	2.19722	0	0.375	0.1005	0.39717	0.107514	0	0.0288	0.041525	0.093346	1.86896
110	2011	11	0	0	21.9913	3.17805	1.79176	0	0.4	0.2198	0.564651	-0.0171132	0	0	-0.004043	-0.094007	1.37051
110	2012	11	0	0	22.0946	3.21888	1.79176	0	0.4	0.2208	0.585663	0.0595094	0	0	0.018788	3.59382	1.69924
110	2013	11	0	0	21.9457	3.2581	1.79176	0	0.4	0.1463	0.507358	0.067463	0	0	0.013759	4.86226	1.86445
110	2014	3	0	0.0239578	22.0118	3.29584	2.19722	1	0.375	0.1369	0.614595	0.0189259	0	0	-0.074805	1.49502	3.22824
110	2015	3	0	0.0515996	22.0602	3.3322	2.19722	0	0.375	0.1127	0.628225	-0.119277	0	0	-0.004573	-0.236072	4.18013
111	2011	3	0	0	22.25	2.99573	2.30259	1	0.3333	0.2621	0.345714	0.15386	0	0	0.084251	0.134612	1.4544
111	2012	3	0	0	22.452	3.04452	2.30259	1	0.3333	0.2621	0.435524	0.10543	0	0.0511	0.084353	0.010248	1.9933
111	2013	3	0	0	22.6052	3.09104	2.48491	0	0.4545	0.2621	0.451033	0.0670098	0	0.0505	0.079803	0.293365	1.82639
111	2014	3	0	0.019459	22.7115	3.13549	2.48491	0	0.4545	0.2621	0.440964	0.0982381	0	0.0523	0.075812	-0.045359	1.86698
111	2015	3	0	0.0694348	22.8124	3.17805	2.48491	0	0.4545	0.2539	0.404534	0.11486	0	0.0567	0.081654	-0.021202	2.29563
111	2016	3	0	0	23.0774	3.21888	2.48491	0	0.4545	0.2367	0.325153	0.121491	0	0.062	0.07882	-0.005994	1.95849
111	2017	3	0	0	23.4894	3.2581	2.3979	0	0.5	0.2368	0.293382	0.0827706	0	0.0675	0.188078	-0.105814	2.01009
111	2018	3	0	0	23.5819	3.29584	2.3979	0	0.5	0.2368	0.326166	0.0726958	0	0.0776	0.067769	-0.113106	1.23149
112	2011	11	0	0	22.3822	2.99573	2.07944	0	0.5714	0.6384	0.456428	-0.13331	1	0	0.042746	4.58958	1.07099
112	2012	11	0	0	22.6352	3.04452	2.07944	0	0.5714	0.6383	0.551443	-0.0775968	1	0	0.00437	0.229277	1.116
112	2013	11	0	0	22.759	3.09104	2.07944	0	0.5714	0.6358	0.589756	0.0286398	1	0	0.011929	1.68371	1.06684
112	2015	11	0	0	22.7191	3.17805	1.79176	0	0.4	0.6319	0.547649	0.00634125	1	0	-0.013679	0.018461	1.86752
112	2016	11	0	0	22.6076	3.21888	2.07944	0	0.5714	0.6319	0.489082	0.0330084	1	0	0.011755	0.209031	1.98638
112	2017	11	0	0	22.5649	3.2581	2.07944	0	0.5714	0.6319	0.451933	0.0955586	1	0	0.015616	0.780109	1.27067
112	2018	11	0	0.00490918	22.6059	3.29584	2.07944	0	0.5714	0.6319	0.472779	0.080573	1	0	0.00662	0.219947	0.941484
112	2019	11	0	0	22.5953	3.3322	2.07944	0	0.5714	0.6319	0.425527	0.0249626	1	0	0.041796	8.48315	1.03678
112	2020	11	0	0.00383068	22.757	3.3673	2.07944	0	0.5714	0.6319	0.498147	-0.185191	1	0	0.017689	7.77875	0.916595
114	2011	6	0	0.029824	21.8691	3.2581	2.30259	0	0.3333	0.2086	0.644467	0.148882	0	0	0.040461	0.72555	1.76255
114	2012	6	0	0.0109649	22.0135	3.29584	2.48491	0	0.3636	0.2086	0.671566	0.133511	0	0	0.030509	0.389637	1.52097
114	2013	6	0	0.0106225	22.0074	3.3322	2.48491	0	0.3636	0.2086	0.644833	0.0907799	0	0	0.033648	0.427433	1.80202
114	2014	6	0	0.133452	21.9798	3.3673	2.48491	0	0.3636	0.2086	0.545332	0.0870625	0	0	0.099697	0.302566	2.99924
114	2015	6	0	0.134602	22.3935	3.4012	2.48491	0	0.3636	0.1888	0.373586	0.0516106	0	0	0.045356	0.321469	3.34023
114	2016	6	0	0.0514192	22.438	3.43399	2.48491	0	0.3636	0.1888	0.370194	0.079072	0	0	0.036235	0.384684	3.1332
114	2017	6	0	0.0860421	22.4867	3.46574	2.48491	0	0.3636	0.1888	0.377534	0.0662419	0	0	0.033738	0.361364	2.00995
114	2019	17	0	0.0400249	23.029	3.49651	2.30259	0	0.3333	0.1888	0.501937	-0.00342176	0	0	-0.041127	0.388388	1.44523
114	2020	17	0	0.0454463	23.2185	3.49651	2.30259	0	0.3333	0.1888	0.584864	0.00340879	0	0	0.002873	0.236838	2.59356
115	2011	11	0	0	23.0579	3.13549	2.30259	1	0.3333	0.7587	0.776253	-0.0513807	0	0	0.039198	0.695233	1.04396
115	2012	11	0	0	23.0962	3.17805	2.30259	1	0.3333	0.7587	0.73887	0.259748	0	0	0.039545	5.88305	1.07169
115	2013	11	0	0	22.8305	3.21888	2.30259	1	0.3333	0.7587	0.604261	0.1685	0	0	0.055123	0.454721	1.04927
115	2014	11	0	0.0149298	22.5155	3.2581	2.30259	0	0.3333	0.7587	0.387116	-0.106587	0	0	0.051517	-0.753067	1.15246
115	2015	11	0	0	22.7945	3.29584	2.30259	0	0.3333	0.4793	0.543365	0.0832303	0	0	0.013015	8.48315	3.16223
115	2016	11	0	0	23.1308	3.3322	2.30259	0	0.3333	0.4793	0.668969	0.016345	0	0	0.013409	4.41133	2.12202
115	2017	11	0	0	23.3031	3.3673	2.19722	0	0.375	0.4793	0.678841	-0.0198387	0	0	0.041041	0.960044	1.47138
115	2018	11	0	0	23.9144	3.4012	2.19722	0	0.375	0.4793	0.803889	-0.111687	0	0	0.022543	0.555595	1.10141
115	2019	11	0	0	24.4125	3.43399	2.19722	0	0.375	0.4793	0.831331	0.0116911	0	0	0.043884	7.95041	1.03958
115	2020	11	0	0	24.9394	3.46574	2.30259	0	0.3333	0.4793	0.844589	-0.158309	0	0.0061	0.026233	7.79136	0.985115
116	2011	3	0	0	20.6927	2.99573	1.94591	1	0.3333	0.0782	0.055853	0.0206901	0	0	0.002528	0.262324	4.16367
116	2019	3	0	0	20.6353	3.3322	1.94591	1	0.5	0.14	0.278996	0.0640214	0	0.1387	0.019104	0.181434	4.35971
116	2020	3	0	0.00892937	20.5293	3.3673	1.94591	1	0.5	0.3085	0.168336	0.121686	0	0.0805	0.033576	0.281214	6.56774
117	2011	3	0	0	19.9727	3.17805	2.07944	0	0.4286	0.2158	0.256212	-0.039842	1	0	-0.023897	-0.018852	2.75344
117	2012	3	0	0	19.9771	3.21888	2.07944	0	0.4286	0.2158	0.252177	0.0108831	1	0.0094	0.007373	0.466874	5.02908
117	2013	3	0	0	22.3163	3.2581	2.30259	0	0.3333	0.3604	0.266653	-0.0252813	1	0.039	0.077167	-0.515121	1.29662
117	2014	3	0	0	22.3142	3.29584	2.30259	0	0.3333	0.3604	0.187715	-0.0404727	1	0.042	0.080628	0.226857	1.52768
117	2015	3	0	0	22.3634	3.3322	2.30259	0	0.3333	0.3604	0.192024	-0.027406	1	0.0566	0.043789	-0.071914	2.15014
117	2016	3	0	0.0104471	23.0516	3.3673	2.30259	0	0.3333	0.3368	0.282296	0.0153208	1	0.0476	0.015138	6.83547	1.44153
117	2017	3	0	0	22.9983	3.4012	2.19722	0	0.375	0.233	0.226262	0.0551965	1	0.0418	0.012361	1.20563	1.2688
117	2018	3	0	0.00353569	23.0672	3.43399	2.30259	0	0.3333	0.233	0.245685	0.143806	1	0.0498	0.033357	0.854057	1.04855
117	2019	3	0	0	23.1222	3.46574	2.30259	0	0.3333	0.2297	0.256386	0.0828303	1	0.055	0.023178	0.649037	1.14739
117	2020	3	0	0	23.222	3.49651	2.19722	0	0.375	0.1597	0.29993	0.148218	1	0.0482	0.022567	0.618509	1.44645
118	2011	7	0	0	22.9007	2.99573	2.30259	0	0.3333	0.2672	0.973778	0.00642177	1	0	-0.100043	-0.00694	1.22198
118	2016	7	0	0	20.0842	3.21888	2.07944	0	0.4286	0.1789	0.496333	-0.0180355	0	0	0.01841	0.268912	8.85972
118	2017	7	0	0	20.0712	3.2581	2.07944	0	0.4286	0.1789	0.391237	0.104812	0	0	0.097552	0.059747	8.20112
118	2018	7	0	0	20.26	3.29584	2.07944	0	0.4286	0.1789	0.399409	0.259748	0	0	0.097289	0.049355	5.03189
118	2019	7	0	0	20.2493	3.3322	1.94591	0	0.5	0.1789	0.343084	0.0838866	0	0	0.051635	-0.120999	7.20394
118	2020	7	0	0	20.2669	3.3673	1.94591	0	0.5	0.0862	0.33569	0.043747	0	0	0.016619	0.173168	5.76693
119	2011	3	0	0	22.7518	2.99573	2.30259	0	0.4444	0.2138	0.624569	-0.0546104	1	0	0.011711	-0.206478	0.96069
119	2012	3	0	0	22.7884	3.04452	2.30259	0	0.4444	0.2158	0.621935	0.0532027	1	0	0.020438	-0.214998	0.969775
119	2013	3	0	0.0685479	22.8659	3.09104	2.30259	0	0.4444	0.2158	0.623602	0.0632459	1	0	0.032402	-0.207444	1.03608
119	2014	3	0	0.0457457	22.9215	3.13549	2.30259	0	0.3333	0.2158	0.61834	0.0183664	1	0	0.031125	-0.18928	1.12478
119	2015	3	0	0.345498	22.9278	3.17805	2.30259	0	0.3333	0.2158	0.622796	0.0233248	1	0.0602	0.002341	0.053714	1.18613
119	2016	3	0	0.296128	23.2496	3.21888	2.30259	0	0.3333	0.2247	0.586964	0.0787836	1	0.0543	0.017603	-0.192011	1.08185
119	2017	3	0	0.278293	23.4934	3.2581	2.30259	0	0.3333	0.2247	0.676899	-0.034552	1	0.0453	0.002261	-0.223765	0.989368
119	2018	3	0.693147	0.0750853	23.4681	3.29584	2.30259	0	0.3333	0.2358	0.66999	-0.0141732	1	0.047	0.002241	0.066492	0.870803
119	2019	3	0	0.0652161	23.3767	3.3322	2.30259	0	0.3333	0.2379	0.640058	0.090479	1	0.0473	0.003064	-0.101247	0.876621
119	2020	3	0	0.0546415	23.5023	3.3673	2.30259	0	0.3333	0.2379	0.69186	0.0871568	1	0.0361	-0.004913	-0.116112	1.04264
120	2012	3	0	0	21.9759	3.04452	2.30259	0	0.3333	0.3558	0.504818	0.14717	1	0.032	0.106764	-0.094612	2.91736
121	2011	3	0	0.0364963	21.1407	3.49651	2.07944	0	0.4286	0.3522	0.345721	-0.0580638	1	0	0.01203	0.08937	1.67482
121	2012	3	0	0.0162022	21.3333	3.49651	2.07944	0	0.4286	0.3522	0.449016	-0.0152208	1	0.0298	0.010987	-0.014657	1.76685
121	2013	3	0	0.0813835	21.6379	3.49651	2.07944	0	0.4286	0.3522	0.58191	0.0498206	1	0.0345	0.013143	0.958617	2.22587
121	2014	3	0	0.111879	21.8257	3.49651	2.07944	0	0.4286	0.3522	0.642641	-0.0151407	1	0	0.013271	0.106792	2.11447
121	2015	3	0	0.0826446	21.9845	3.49651	2.07944	0	0.4286	0.3523	0.68796	-0.0116355	1	0.0259	0.008405	0.383997	2.5914
121	2016	3	0	0.146045	22.1512	3.49651	2.07944	0	0.4286	0.3004	0.571952	-0.166748	1	0.0229	0.00935	0.451263	1.8494
121	2017	3	1.09861	0.0742697	22.2945	3.49651	2.07944	0	0.4286	0.3004	0.617673	-0.0331874	1	0.03	0.007023	0.186596	1.40766
121	2018	3	0	0.0298507	22.5497	3.49651	2.07944	0	0.4286	0.3004	0.732223	-0.0765856	1	0.024	-0.029572	-0.753067	1.11189
121	2019	3	0	0.0155123	22.6982	3.49651	2.07944	0	0.4286	0.3104	0.791522	-0.0772671	1	0.0262	-0.01529	-0.753067	1.43637
122	2012	8	0	0.0154751	20.4234	3.04452	2.30259	0	0.3333	0.3719	0.177834	0.120835	1	0	0.041802	0.049813	2.49634
122	2013	8	0	0	20.4504	3.09104	2.19722	0	0.375	0.3719	0.160154	0.0718383	1	0	0.045218	0.06705	2.29281
122	2014	8	0	0	20.4761	3.13549	2.30259	0	0.3333	0.3719	0.29115	0.0634364	1	0	0.046564	-0.058289	4.57953
122	2015	8	0	0.0765599	20.553	3.17805	2.30259	0	0.3333	0.1436	0.269534	0.0647634	1	0	0.046514	0.010117	6.6098
122	2016	8	0	0.225893	20.5642	3.21888	2.30259	0	0.3333	0.1436	0.269299	0.0496956	1	0	0.035894	-0.002267	5.14463
123	2011	3	1.79176	0	22.7584	3.04452	2.30259	0	0.5556	0.4475	0.620172	0.0143571	0	0	0.009597	1.00025	1.29396
123	2012	3	0	0	22.9333	3.09104	2.30259	0	0.3333	0.4475	0.650526	0.0319529	0	0.0145	0.032739	0.470316	1.16586
123	2013	3	0	0	23.0573	3.13549	2.30259	0	0.3333	0.4475	0.654953	0.0993212	0	0.0116	0.036025	0.454396	1.21653
123	2014	3	1.38629	0	23.0971	3.17805	2.30259	0	0.3333	0.4475	0.630683	0.0726214	0	0.0142	0.037753	0.098196	1.38009
123	2015	3	0	0.0591856	22.836	3.21888	2.30259	0	0.3333	0.4475	0.518339	0.0297113	0	0.0157	0.015974	-0.669384	1.55693
123	2016	3	0	0	23.0798	3.2581	2.30259	0	0.3333	0.5175	0.540696	0.02522	0	0.0204	0.012032	-0.508074	1.42621
123	2017	3	0	0.0781555	23.2286	3.29584	2.30259	0	0.3333	0.5175	0.548565	0.0419964	0	0.0312	0.057679	0.076256	1.44088
123	2018	3	0	0.00692857	23.3196	3.3322	2.30259	0	0.3333	0.5175	0.644051	0.028152	0	0.0283	0.047501	0.271222	1.21953
123	2020	3	0	0.00831912	23.1693	3.4012	2.30259	0	0.3333	0.451	0.64406	0.0200332	0	0.0352	-0.012916	0.088887	0.94902
124	2011	19	0	0	19.2055	2.99573	2.07944	0	0.4286	0.1818	0.205193	-0.000199055	0	0	0.02246	0.518937	3.38442
124	2012	11	0	0	19.2055	3.04452	2.07944	0	0.4286	0.2852	0.201354	-0.0285992	0	0	0.018087	-0.753067	4.69056
124	2013	11	0	0	19.2055	3.09104	2.07944	0	0.4286	0.2852	0.214055	-0.0224654	0	0	-0.033609	1.10779	8.85972
124	2014	11	0	0	19.2055	3.13549	1.94591	0	0.5	0.2852	0.214994	0.0629007	0	0	0.010095	0.10704	8.85972
124	2015	11	0	0.0167504	19.6307	3.17805	2.07944	0	0.4286	0.2852	0.570159	0.00924051	0	0	-0.040184	0	8.85972
125	2011	3	1.4253	0.019044	24.8101	2.99573	2.30259	1	0.3333	0.4117	0.57753	0.0496878	0	0	0.076254	-0.433989	1.25184
126	2011	3	1.28785	0	23.8479	2.94444	2.30259	0	0.3333	0.3498	0.589365	-0.0887755	1	0.0402	0.058284	0.024602	1.14434
126	2012	3	0.993252	0	23.8405	2.99573	2.30259	0	0.3333	0.3498	0.586932	0.0255697	1	0.041	0.012345	0.040721	1.08454
126	2013	3	1.51983	0	23.8225	3.04452	2.30259	0	0.3333	0.3498	0.577607	0.0488481	1	0.0403	0.014959	0.255041	0.901597
126	2014	3	1.16074	0.00843739	23.7583	3.09104	2.30259	0	0.3333	0.3498	0.561288	0.0266535	1	0.0405	0.009286	0.089243	1.24175
126	2015	3	1.58412	0.0172682	23.738	3.13549	2.48491	0	0.3636	0.3498	0.563075	0.00713261	1	0.0398	0.001019	0.182831	1.02069
126	2016	3	0.905709	0	23.7478	3.17805	2.48491	0	0.3636	0.3498	0.570183	0.0669539	1	0.0414	0.002311	0.414874	0.969793
126	2017	3	1.24319	0.0367287	23.7986	3.21888	2.48491	0	0.3636	0.3498	0.579048	0.0439838	1	0.0339	0.014879	0.182822	1.02222
126	2018	3	0.753772	0.0104948	23.9895	3.2581	2.48491	0	0.3636	0.3498	0.614775	0.0241831	1	0.0309	0.032083	0.244583	0.95353
126	2019	3	1.16315	0.0189943	24.1198	3.29584	2.48491	0	0.3636	0.3467	0.637307	0.0622062	1	0.0351	0.03596	0.212857	0.980499
126	2020	3	0	0.0410572	24.2499	3.3322	2.48491	0	0.3636	0.3467	0.649732	0.0590355	1	0.0323	0.039561	0.137721	0.969404
127	2011	3	0	0.0110951	20.8252	2.99573	2.30259	0	0.3333	0.5018	0.291967	0.107419	1	0	0.06332	0.123285	2.15483
127	2012	3	0	0.0881057	20.9102	3.04452	2.30259	0	0.3333	0.5119	0.298454	0.0460994	1	0	0.051198	0.477055	3.5122
127	2013	3	0	0.0149925	20.9891	3.09104	2.30259	0	0.3333	0.5126	0.293831	0.026629	1	0	0.061533	0.284947	3.19655
127	2014	3	0	0.0338662	21.1105	3.13549	2.19722	0	0.375	0.5126	0.270361	0.100622	1	0	0.104208	-0.007228	3.76835
127	2015	3	0	0.111747	21.0955	3.17805	2.30259	0	0.3333	0.5126	0.208073	0.0367839	1	0	0.051272	-0.106146	4.94864
127	2016	3	0	0.11919	21.1858	3.21888	2.30259	0	0.3333	0.515	0.214726	0.117378	1	0	0.067765	0.313949	4.45162
127	2017	3	0	0.0422714	21.4377	3.2581	2.19722	0	0.375	0.515	0.291799	0.142214	1	0	0.076302	0.962968	2.19986
127	2018	3	0	0.00935366	21.4692	3.29584	2.19722	0	0.375	0.515	0.256164	0.0603483	1	0	0.090766	0.857515	1.48479
127	2019	3	0	0.0138915	21.6662	3.3322	2.19722	0	0.375	0.515	0.301763	0.0580503	1	0	0.111579	0.838093	1.83885
127	2020	3	0	0.0381878	22.0399	3.3673	2.30259	0	0.3333	0.515	0.452043	0.15428	1	0.0027	0.090507	0.640337	1.50076
128	2011	3	0	0	21.8396	2.94444	2.30259	1	0.3333	0.2196	0.395404	0.0551349	1	0	0.030606	-0.119066	1.12469
128	2012	3	0	0	21.8007	2.99573	2.30259	1	0.3333	0.2196	0.349769	-0.0227635	1	0.0521	0.042913	-0.125816	1.03995
128	2013	3	0	0	21.8109	3.04452	2.30259	0	0.3333	0.2196	0.322938	0.00257144	1	0.0512	0.05357	-0.125787	1.32238
128	2014	3	0	0.0299356	21.8397	3.09104	2.30259	0	0.3333	0.2196	0.324261	0.00933085	1	0.0516	0.037499	-0.31386	1.38471
128	2015	3	0	0.0379147	22.13	3.13549	2.30259	0	0.3333	0.2134	0.335244	-0.0123866	1	0.0503	0.032141	-0.151194	1.6202
128	2016	3	0	0.0707839	22.3294	3.17805	2.30259	0	0.3333	0.1996	0.334328	-0.00154636	1	0.0483	0.036506	0.121505	1.38991
128	2017	3	0	0.204332	22.4495	3.21888	2.30259	0	0.3333	0.1996	0.378105	-0.0368754	1	0.0451	0.0364	0.335318	1.08843
128	2018	3	0	0.0316897	22.4404	3.2581	2.30259	0	0.3333	0.1998	0.378905	-0.0214892	0	0.0385	0.020117	-0.057125	0.851125
128	2019	3	0	0.0582169	22.4326	3.29584	2.30259	0	0.3333	0.2027	0.374875	0.00229754	1	0.0351	0.015587	0.003984	0.889845
128	2020	3	0	0.0338152	22.4605	3.3322	2.30259	0	0.3333	0.2027	0.392913	-0.00231317	1	0.0332	0.004022	-0.155793	0.970879
129	2011	4	0	0	22.5941	2.94444	2.48491	0	0.3636	0.2612	0.657995	0.113798	1	0	0.016238	-0.055116	1.00354
129	2015	4	0	0	22.8482	3.13549	2.48491	0	0.3636	0.2612	0.52846	0.0309286	1	0	0.058566	-0.191483	1.53902
129	2017	4	0	0	22.9423	3.21888	2.3979	0	0.4	0.2612	0.541766	0.054469	1	0	0.022003	0.057565	1.13385
129	2018	4	0	0	23.0558	3.2581	2.48491	0	0.3636	0.2612	0.588476	0.041046	1	0	0.009943	-0.101765	0.924901
129	2019	4	0	0	23.1767	3.29584	2.3979	0	0.4	0.2612	0.602805	0.0651354	1	0.0093	0.037325	0.128018	1.00756
129	2020	4	0	0.00513031	23.3337	3.3322	2.3979	0	0.4	0.2612	0.567491	0.0597492	1	0.0058	0.065574	-0.156835	1.05092
130	2011	19	0	0	20.7404	2.99573	2.30259	0	0.3333	0.1057	0.18351	0.00569737	1	0	0.039258	0.071543	2.75258
130	2012	19	0	0	20.6897	3.04452	2.48491	0	0.3636	0.1335	0.137633	0.0326598	1	0.0451	0.062954	0.121793	2.95597
130	2013	19	0	0.0112334	20.8039	3.09104	2.48491	0	0.3636	0.1479	0.187312	0.0338104	1	0.0482	0.069031	0.196154	4.64224
130	2014	19	0	0.0212743	20.8213	3.13549	2.3979	0	0.4	0.1479	0.213197	0.0256778	1	0.0396	0.041698	-0.417227	4.69268
130	2015	19	0	0.0167616	20.9252	3.17805	2.48491	0	0.3636	0.1479	0.36587	0.0151048	1	0.0415	0.044456	0.58837	8.13747
130	2016	19	0	0	21.3944	3.21888	2.48491	0	0.3636	0.0782	0.582156	0.0459579	1	0.045	0.027668	0.426241	3.86322
130	2017	19	0	0	21.572	3.2581	2.48491	0	0.3636	0.0782	0.628915	0.054004	1	0.039	0.027716	1.08259	2.17224
130	2018	19	0	0	21.6715	3.29584	2.48491	0	0.3636	0.0782	0.6367	0.0394961	1	0.0284	0.025035	0.654442	1.95149
130	2019	19	0	0.00501706	21.6513	3.3322	2.48491	0	0.3636	0.0782	0.599001	0.0594266	1	0.0347	0.031329	1.12227	2.21501
130	2020	19	0	0	21.5691	3.3673	2.48491	0	0.3636	0.2845	0.493387	0.0696249	1	0.0466	0.076185	0.357052	2.22325
131	2011	3	0	0.0325521	21.5167	2.99573	2.48491	1	0.3636	0.2485	0.537735	-0.0256959	0	0	0.031833	0.048936	2.00397
131	2012	3	0	0.0115407	21.6058	3.04452	2.48491	1	0.3636	0.2485	0.546238	0.00895742	0	0.0285	0.031285	0.105284	1.69141
131	2013	3	0	0.0345125	22.0667	3.09104	2.48491	1	0.3636	0.2497	0.497427	0.0115714	0	0.0283	0.047887	0.043212	1.243
131	2015	3	0	0.114564	22.1501	3.17805	2.48491	1	0.3636	0.2497	0.49158	0.120728	0	0.0297	0.041274	0.319016	2.16984
131	2017	3	0	0.0189897	22.1971	3.2581	2.19722	0	0.375	0.1737	0.500873	-0.0331572	0	0.0074	0.015261	0.37402	2.16805
131	2018	3	0	0.00471387	21.6357	3.29584	2.30259	1	0.3333	0.1737	0.622565	-0.0156619	0	0.0062	-0.263009	-0.753067	1.32163
131	2019	3	0	0.00618659	21.5859	3.3322	2.30259	1	0.3333	0.1737	0.630724	0.0593356	0	0.0426	-0.004327	0.078498	1.42884
131	2020	3	0	0.0148346	21.6171	3.3673	2.30259	1	0.3333	0.1737	0.610891	0.015684	0	0.0403	0.034975	-0.034408	1.46602
132	2011	11	0	0	21.01	2.99573	2.19722	0	0.375	0.1878	0.516649	-0.00103463	0	0	0.010999	1.77651	1.23927
132	2012	11	0	0	21.814	3.04452	2.30259	0	0.3333	0.5609	0.613467	0.0789549	0	0	0.044177	1.95954	1.2149
132	2013	11	0	0	21.886	3.09104	2.30259	0	0.3333	0.5609	0.595931	0.179143	0	0	0.047364	4.37435	1.11035
132	2014	11	0	0.0259403	21.973	3.13549	2.30259	0	0.3333	0.5617	0.532798	0.0964338	0	0	0.011831	-0.445464	1.24795
132	2016	11	0	0	21.5802	3.21888	2.07944	1	0.4286	0.5238	0.403374	-0.0869811	0	0.079	0.030363	8.48315	3.81758
132	2017	11	0	0	21.6029	3.2581	2.07944	1	0.4286	0.5228	0.358626	0.027721	0	0.119	0.032032	-0.753067	3.17282
132	2018	11	0	0	21.6795	3.29584	2.30259	0	0.3333	0.5228	0.409483	-0.0424808	0	0.2251	0.016364	6.63206	2.3816
132	2019	3	0	0	21.447	3.3322	2.30259	0	0.3333	0.4228	0.540409	0.0753284	0	0.1598	0.025199	0.022686	2.7526
132	2020	3	0	0.0384517	21.4774	3.3673	2.19722	0	0.375	0.4228	0.53347	0.0669981	0	0.2148	0.032381	0.27821	3.69674
133	2011	3	0	0	22.2389	3.43399	2.30259	0	0.5556	0.7077	0.269682	0.177384	0	0	0.10129	0.217308	1.20866
133	2012	3	0	0	22.4794	3.46574	2.30259	0	0.5556	0.7077	0.437781	0.0859297	0	0.0282	0.062451	-0.234216	1.3677
133	2013	3	0	0	22.9967	3.49651	2.30259	0	0.5556	0.7077	0.619171	0.00587498	0	0.024	0.054297	-0.49688	1.38582
133	2014	3	0	0	23.0686	3.49651	2.07944	1	0.4286	0.6363	0.617403	0.139611	0	0.0118	0.035842	0.182029	1.25601
133	2015	3	0	0.0289464	22.9174	3.49651	2.30259	0	0.5556	0.6363	0.663016	0.221599	0	0.0151	0.022357	-0.184695	1.30134
133	2016	3	0	0.0102417	23.6647	3.49651	2.30259	0	0.5556	0.2868	0.309024	-0.0091688	0	0.0149	0.020098	0.161103	1.31579
133	2017	3	0	0.0121374	23.7687	3.49651	2.3979	0	0.5714	0.2637	0.389247	0.0209124	0	0.0269	0.009443	0.08573	1.0285
133	2018	3	0	0	23.6724	3.49651	2.19722	0	0.5714	0.2637	0.605061	-0.0567085	0	0.0645	-0.261189	-0.346012	0.910202
133	2019	3	0	0.0106262	23.4059	3.49651	2.3979	0	0.5714	0.2537	0.661928	-0.0360757	0	0.2251	-0.177294	-0.150687	1.17244
134	2011	11	0	0	21.8135	2.99573	2.30259	0	0.3333	0.2002	0.543696	0.122839	1	0	0.14278	1.94711	1.46577
134	2012	11	0	0	21.9123	3.04452	2.30259	0	0.3333	0.2002	0.538781	0.234561	1	0	0.131917	2.36172	1.6863
134	2013	11	0	0	22.1467	3.09104	2.30259	0	0.3333	0.2082	0.5022	0.208599	1	0	0.132955	0.651895	1.20616
134	2014	11	0	0	22.2949	3.13549	2.30259	0	0.3333	0.2082	0.480995	-0.0973908	1	0	0.089735	-0.071082	1.40221
134	2015	11	0	0	22.802	3.17805	2.30259	0	0.3333	0.2082	0.657062	-0.208	1	0	0.030397	0.141691	1.40741
134	2016	11	0	0	23.6333	3.21888	2.30259	0	0.3333	0.2082	0.821369	-0.208	1	0	0.029276	0.962636	1.07498
134	2017	11	0	0	25.0083	3.2581	2.30259	0	0.3333	0.7587	0.866964	0.110569	1	0	0.031544	8.48315	1.04241
134	2018	11	0	0.00253389	25.0534	3.29584	2.30259	0	0.3333	0.7587	0.859335	0.0785281	1	0	0.032946	1.77743	1.00937
134	2019	11	0	0	24.9705	3.3322	2.30259	0	0.3333	0.7587	0.80533	-0.0255759	1	0	0.044942	1.16147	1.00269
134	2020	11	0	0	25.0386	3.3673	2.30259	0	0.3333	0.7587	0.794792	-0.0853169	1	0	0.029553	0.648035	0.954303
135	2011	3	1.20397	0.0526177	22.9305	2.94444	2.48491	0	0.3636	0.4152	0.38892	-0.0492566	1	0	0.1332	0.338416	4.11465
135	2012	3	2.07944	0	23.0901	2.99573	2.48491	0	0.3636	0.4152	0.341024	0.0745453	1	0.0069	0.148398	0.196746	4.76797
135	2013	3	1.79176	0.0325759	23.279	3.04452	2.48491	0	0.3636	0.4152	0.299057	0.0265231	1	0.0115	0.180224	0.180013	5.79604
135	2014	3	1.09861	0.05227	23.517	3.09104	2.48491	0	0.3636	0.4152	0.308801	0.0971073	1	0.0084	0.152823	0.172006	4.33311
135	2015	3	0.916291	0.0581666	23.6829	3.13549	2.3979	0	0.3	0.4152	0.298748	0.112981	1	0.0048	0.142843	0.175922	4.21903
135	2016	3	0.693147	0.108307	23.9255	3.17805	2.48491	0	0.3636	0.4152	0.355604	0.121398	1	0.004	0.119207	0.049305	3.58102
135	2017	3	1.20397	0.199943	24.0448	3.21888	2.48491	0	0.3636	0.4152	0.345081	0.0417178	1	0.0035	0.113078	0.042886	4.17157
135	2018	3	0	0.0482346	24.137	3.2581	2.48491	0	0.3636	0.4152	0.344171	0.0865706	1	0.0041	0.108295	0.034737	2.87964
135	2019	3	0	0.0595437	24.6284	3.29584	2.3979	1	0.3	0.2514	0.232755	0.0423848	1	0.0059	0.084036	0.034809	1.72276
135	2020	3	0.693147	0.0739489	24.7346	3.3322	2.3979	1	0.3	0.2514	0.305607	0.0693398	1	0.0055	0.099802	0.044338	1.91147
136	2011	4	0	0	24.3991	2.94444	2.77259	0	0.3333	0.4899	0.664351	0.05139	1	0	0.006563	0.022301	0.988918
136	2012	4	0	0	24.9085	2.99573	2.77259	0	0.3333	0.6739	0.665573	0.119494	1	0	0.040993	4.3925	1.01506
136	2013	4	0	0	24.9416	3.04452	2.77259	0	0.3333	0.6739	0.623187	0.142963	1	0	0.063948	-0.097907	0.943839
136	2014	4	0	0	24.9586	3.09104	2.77259	0	0.3333	0.6739	0.597825	0.121485	1	0	0.062658	-0.184176	1.03129
136	2015	4	0	0	24.9988	3.13549	2.77259	0	0.375	0.6739	0.57978	0.145195	1	0	0.064379	-0.109238	1.04022
136	2016	4	0	0	24.9814	3.17805	2.77259	0	0.3529	0.6739	0.584921	0.123163	1	0	0.018196	0.005074	0.963891
136	2017	4	0	0	24.986	3.21888	2.77259	0	0.3333	0.6739	0.581694	0.0517697	1	0.001	0.016023	-0.110725	0.937099
136	2018	4	0	0.00419445	25.0182	3.2581	2.77259	0	0.3333	0.6739	0.57019	0.0818214	1	0.0006	0.012411	-0.086154	0.912862
136	2019	4	0	0.00466636	25.047	3.29584	2.77259	0	0.3333	0.6739	0.546989	0.109613	1	0.0011	0.023945	-0.093303	0.872236
136	2020	4	0	0	25.1773	3.3322	2.77259	0	0.3333	0.6739	0.584238	0.0730571	1	0.0106	0.030653	-0.100833	0.868008
137	2011	11	0	0	23.6142	2.94444	2.48491	1	0.3636	0.41	0.863577	-0.0912136	0	0	0.029409	0.342861	1.3157
137	2012	11	0	0	23.9775	2.99573	2.48491	0	0.3636	0.4153	0.89857	-0.0599436	0	0	0.016925	1.01005	1.2411
137	2013	11	0	0.0386548	24.3192	3.04452	2.56495	0	0.3333	0.4125	0.899756	-0.00445183	0	0	0.029677	-0.167156	1.10387
137	2014	11	0	0.0932945	24.4936	3.09104	2.56495	0	0.3333	0.3963	0.824051	0.0368471	0	0	0.036924	-0.000663	1.21687
137	2015	11	0	0.107015	24.7378	3.13549	2.56495	0	0.3333	0.4178	0.766098	-0.00175719	0	0	0.04719	0.346546	1.43301
137	2019	11	0	0.0100806	25.5094	3.29584	2.48491	0	0.3636	0.4617	0.826794	0.0884594	0	0	0.009606	-0.09269	1.02136
137	2020	11	0	0.0313075	25.6538	3.3322	2.63906	0	0.3846	0.4617	0.843467	0.0925496	0	0	0.005128	-0.00333	1.00283
138	2011	3	1.09861	0.0255037	21.8724	2.99573	2.30259	1	0.3333	0.1347	0.100524	0.0855249	0	0	0.094207	-0.143614	2.45849
138	2012	3	0.693147	0	21.9611	3.04452	2.19722	0	0.375	0.1347	0.130811	0.126845	0	0.032	0.116067	0.171467	1.71644
138	2013	3	1.60944	0	21.9393	3.09104	2.30259	0	0.3333	0.1347	0.132906	0.0606906	0	0.0318	0.074778	-0.072649	1.80848
138	2014	3	0.980829	0.0226552	22.0415	3.13549	2.30259	0	0.3333	0.1347	0.171864	0.0817937	0	0.0322	0.071364	-0.123641	2.54101
138	2015	3	0.916291	0.0162628	22.523	3.17805	2.30259	0	0.3333	0.0967	0.163774	0.0311369	1	0.0323	0.006231	-0.090288	3.18668
138	2016	3	0.916291	0	22.5316	3.21888	2.30259	0	0.3333	0.1221	0.179453	0.0475362	1	0.0327	0.175939	-0.034457	2.01774
138	2017	3	0.693147	0.0838838	22.4595	3.2581	2.30259	0	0.3333	0.12221	0.15437	0.0380247	1	0.0337	0.131403	-0.082469	2.00035
138	2018	3	0.693147	0.0304745	22.4439	3.29584	2.30259	0	0.3333	0.12221	0.223124	0.110589	1	0.0367	0.067849	0.11661	1.39223
138	2019	3	0	0.0580094	22.5438	3.3322	2.30259	0	0.3333	0.12221	0.205303	0.0822783	1	0.0417	0.049141	0.185135	1.18848
138	2020	3	0	0.0182657	22.8656	3.3673	2.30259	0	0.3333	0.1653	0.259076	0.046345	1	0.043	0.037816	0.143487	1.14657
139	2011	4	0	0.017934	23.4158	2.94444	2.30259	0	0.3333	0.5454	0.667547	0.0129585	1	0	-0.006149	0.038443	0.931854
139	2012	4	0	0	23.5704	2.99573	2.30259	0	0.3333	0.5454	0.670248	0.0858637	1	0	0.021826	-0.037976	1.0133
139	2013	4	0	0	23.8066	3.04452	2.30259	0	0.3333	0.4269	0.543037	0.151534	1	0	0.086925	0.019146	0.917426
139	2014	4	0	0	23.858	3.09104	2.19722	0	0.375	0.4269	0.455475	0.15384	1	0	0.071028	-0.108575	1.04272
139	2015	4	0	0	23.8491	3.13549	2.30259	0	0.3333	0.4269	0.424879	0.13983	1	0	0.086965	-0.103422	1.08819
139	2016	4	0	0	24.0223	3.17805	2.30259	0	0.3333	0.4269	0.450682	0.071645	1	0	0.044978	0.119208	0.953714
139	2017	4	0	0	24.0022	3.21888	2.30259	0	0.3333	0.4269	0.480776	0.0372704	1	0	0.002987	0.166375	0.851125
139	2018	4	0	0	24.0871	3.2581	2.30259	0	0.3333	0.4281	0.501899	0.0473133	1	0	0.022134	0.059301	0.851125
139	2019	4	0	0	24.2167	3.29584	2.30259	0	0.3333	0.5493	0.4456	0.081078	1	0	0.032188	0.043448	0.851125
139	2020	4	0	0.00589275	24.2405	3.3322	2.30259	0	0.3333	0.541	0.425592	0.0875501	1	0.0052	0.039438	0.196571	0.851125
140	2012	4	0	0	21.0811	2.99573	2.30259	1	0.3333	0.3244	0.456757	0.0549316	1	0	0.070781	1.42819	2.18632
140	2013	4	0	0	21.3398	3.04452	2.19722	1	0.375	0.3152	0.544197	0.0452788	1	0	0.032334	1.78755	2.16173
140	2015	4	0	0	21.6065	3.13549	2.07944	1	0.4286	0.292	0.588091	0.18147	1	0	0.042788	0.597052	2.73257
140	2016	4	0	0	22.5484	3.17805	2.07944	1	0.4286	0.6873	0.152379	0.0383573	1	0	0.048098	0.062058	1.40345
140	2017	4	0	0.0234935	22.6344	3.21888	2.07944	1	0.4286	0.6873	0.175362	0.0524756	1	0.023	0.047834	0.078804	1.30502
140	2018	4	0	0.0133169	22.9301	3.2581	2.30259	1	0.4444	0.6873	0.330266	0.0309283	1	0.0357	0.045721	0.281933	0.932613
140	2019	4	0	0	23.1105	3.29584	2.30259	1	0.4444	0.6873	0.40869	0.0707962	1	0.0252	0.043923	0.740001	0.969306
140	2020	4	0	0	23.5075	3.3322	2.30259	1	0.4444	0.6873	0.576077	0.0375746	1	0.0307	0.031968	0.278844	0.998159
141	2014	3	0	0	21.4721	3.13549	1.79176	0	0.4	0.373	0.231992	0.037424	0	0.0326	0.01972	-0.162366	1.69452
141	2015	3	0	0	21.6494	3.17805	1.79176	0	0.4	0.373	0.300855	0.0266839	0	0.0416	0.051957	-0.028277	2.71428
141	2016	3	0	0	21.715	3.21888	1.79176	0	0.5	0.373	0.294113	-0.047997	0	0.026	0.044809	0.616046	2.38133
141	2017	3	0	0	21.7357	3.2581	1.79176	0	0.4	0.373	0.271909	0.093227	0	0.036	0.060252	0.043076	2.0595
141	2018	3	0	0	21.8632	3.29584	1.79176	0	0.4	0.373	0.34333	-0.112249	0	0.0336	0.032637	-0.120281	1.32202
141	2019	3	0	0	21.8518	3.3322	1.79176	0	0.4	0.373	0.32825	-0.000680532	0	0.0336	0.008091	-0.224343	1.29043
141	2020	3	0	0	21.7837	3.3673	1.79176	0	0.4	0.3426	0.37427	0.0615346	0	0.0363	-0.086651	0.406914	1.54785
142	2011	11	0	0	19.8657	2.94444	2.07944	0	0.4286	0.1365	0.585151	0.0687668	1	0	0.052383	8.48315	3.03129
142	2012	11	0	0	19.8627	2.99573	2.07944	0	0.4286	0.1365	0.573679	0.14961	0	0	0.012788	0.154733	3.10108
142	2013	11	0	0	19.4857	3.04452	2.07944	0	0.4286	0.1365	0.301097	-0.0696588	0	0	0.071563	-0.753067	3.452
142	2014	3	0	0	22.1317	3.09104	2.07944	0	0.4286	0.4105	0.581223	0.0404629	0	0	0.059904	8.48315	1.1705
142	2015	3	0	0	22.199	3.13549	2.07944	0	0.4286	0.4105	0.543304	0.0638702	0	0	0.066355	0.050936	1.62446
142	2016	3	0	0	22.3564	3.17805	1.94591	0	0.5	0.4096	0.544929	-0.00470339	0	0	0.064026	-0.171026	1.39581
142	2017	3	0	0	22.8015	3.21888	2.07944	0	0.4286	0.3746	0.516107	0.0367811	0	0.0229	0.050302	0.209928	1.87851
142	2018	14	0	0	22.8533	3.2581	2.07944	0	0.4286	0.3746	0.493778	0.0642618	0	0.0309	0.052907	0.082701	1.21421
142	2019	14	0	0	22.9371	3.29584	1.94591	1	0.5	0.3245	0.464441	0.0701317	0	0.0307	0.063265	0.045093	1.23351
142	2020	14	0	0	23.0062	3.3322	1.94591	1	0.5	0.3245	0.460148	0.0574037	0	0.032	0.04927	-0.032236	1.0079
143	2011	3	0	0.0265463	21.5027	2.94444	2.07944	0	0.4286	0.2454	0.244076	0.0268392	0	0	0.06152	1.21223	1.34475
143	2012	3	0	0.0138581	21.673	2.99573	2.07944	0	0.4286	0.2215	0.318555	0.0027577	0	0	0.056733	1.71381	1.33757
143	2013	3	0	0.0135667	21.7661	3.04452	2.07944	1	0.4286	0.2164	0.373312	-0.0396902	0	0	0.055183	0.571676	1.43341
143	2014	3	0	0	21.9711	3.09104	2.07944	1	0.4286	0.1905	0.300708	0.0380392	0	0	0.065813	0.882177	3.6015
143	2015	3	0	0.0436681	22.638	3.13549	2.30259	0	0.3333	0.0782	0.189144	0.0252633	1	0.1504	0.031859	1.27783	2.8704
143	2018	3	0	0.0261909	22.9563	3.2581	2.30259	0	0.3333	0.0782	0.22516	0.020016	1	0.1235	0.054428	2.24745	1.30621
143	2019	3	0	0.078306	23.1084	3.29584	2.30259	0	0.3333	0.0899	0.24599	0.00357203	1	0.1394	0.066527	0.962777	1.51941
143	2020	3	0	0.0833654	23.2438	3.3322	2.30259	0	0.3333	0.0943	0.248536	0.0156655	1	0.1257	0.070214	0.647134	3.10142
144	2011	7	0	0	21.4527	2.94444	2.30259	0	0.3333	0.3031	0.277067	0.0555067	1	0	0.032575	0.044124	1.16049
144	2012	7	0	0	21.4933	2.99573	2.30259	0	0.3333	0.3031	0.292067	0.0326611	1	0	0.018772	0.034177	1.23157
144	2013	7	0	0	21.3871	3.04452	2.19722	0	0.375	0.3031	0.228587	0.0520211	1	0	0.010108	-0.108196	1.45442
144	2014	7	0	0	21.3872	3.09104	2.19722	0	0.375	0.3031	0.219023	0.126838	1	0	0.009988	-0.169638	2.19029
144	2015	7	0	0	21.4452	3.13549	2.19722	0	0.375	0.3031	0.273105	0.0382088	1	0	0.003625	0.406339	3.19549
144	2016	7	0	0	21.5883	3.17805	2.19722	0	0.375	0.3031	0.348942	0.0983831	1	0	0.021058	0.222761	2.04941
144	2017	7	0	0	21.4563	3.21888	2.19722	0	0.375	0.3031	0.21483	0.127313	1	0	0.058653	0.18143	1.81223
144	2018	7	0	0.064618	21.4804	3.2581	2.07944	0	0.4286	0.3231	0.231998	0.0305143	1	0	0.014458	0.67805	1.25747
144	2019	7	0	0.00635768	21.5467	3.29584	2.30259	0	0.3333	0.3231	0.265587	-0.0302411	1	0	0.02006	0.029122	1.18364
144	2020	7	0	0.0134953	21.5403	3.3322	2.30259	0	0.3333	0.3231	0.20753	-0.0535966	1	0	0.03694	0.233701	1.10068
145	2011	3	1.29928	0	23.193	2.94444	2.30259	0	0.3333	0.7103	0.37164	0.0970831	1	0	0.160817	0.014559	1.59626
145	2012	3	0.693147	0	23.2967	2.99573	2.30259	0	0.3333	0.7103	0.375408	0.172824	1	0.05	0.117441	0.175105	1.45982
145	2013	3	0.891998	0	23.5256	3.04452	2.30259	0	0.3333	0.7303	0.443279	0.190892	1	0.06	0.104193	0.189287	1.71556
145	2014	3	1.09861	0	23.6935	3.09104	2.30259	0	0.3333	0.7303	0.456394	0.214913	1	0.06	0.108114	0.278351	1.68868
145	2015	3	0.980829	0	23.7702	3.13549	2.30259	0	0.3333	0.7303	0.430844	0.091463	1	0.0746	0.105557	0.519359	1.5385
145	2016	3	0.693147	0	23.9217	3.17805	2.30259	0	0.3333	0.7303	0.493372	0.187533	1	0.0727	0.05381	0.465204	1.30629
145	2017	3	1.60944	0.0937793	23.996	3.21888	2.30259	0	0.3333	0.7303	0.52348	0.0255769	1	0.0656	0.026188	0.316436	0.979944
145	2018	3	0.860201	0.0390625	23.8759	3.2581	2.3979	0	0.3	0.7303	0.556152	-0.00434212	1	0.0614	0.003925	0.365361	0.940426
145	2019	3	0.884202	0.048459	23.9137	3.29584	2.30259	0	0.3333	0.7303	0.568016	0.112635	1	0.0664	0.006083	0.310939	0.939066
145	2020	3	0	0.0611855	24.0621	3.3322	2.30259	0	0.3333	0.7303	0.610204	0.131216	1	0.0503	0.019539	0.376171	1.06581
146	2011	19	0	0.0304739	21.875	2.94444	2.48491	0	0.3636	0.341	0.478884	0.0242258	1	0	0.02678	-0.334436	1.22685
146	2012	19	0	0.0279616	21.8964	2.99573	2.56495	0	0.3333	0.341	0.488602	0.0351291	1	0.0615	0.012166	-0.102742	1.34142
146	2013	19	0	0	21.9541	3.04452	2.48491	0	0.3636	0.341	0.497835	0.06112	1	0.0512	0.027185	-0.024233	1.59386
146	2014	19	0	0.0349193	21.9117	3.09104	2.48491	0	0.3636	0.341	0.463045	0.0274965	1	0.0537	0.023936	-0.087741	1.68206
146	2015	19	0	0	21.9227	3.13549	2.48491	0	0.3636	0.3433	0.482095	0.044742	1	0.0552	0.01873	0.0151	2.07605
146	2016	19	0	0.0651466	22.1123	3.17805	2.48491	0	0.3636	0.3433	0.486747	0.0500134	1	0.0517	0.026719	-0.043761	1.53903
146	2017	19	0	0.0101916	22.1625	3.21888	2.48491	0	0.3636	0.3433	0.49669	0.0411584	1	0.0472	0.032008	-0.056547	1.2793
146	2018	19	0	0.00883431	22.2003	3.2581	2.48491	0	0.3636	0.3577	0.508004	0.0571308	1	0.0458	0.035623	-0.102342	1.03873
146	2019	19	0	0.0115433	22.2577	3.29584	2.48491	0	0.3636	0.3577	0.483675	0.0609259	1	0.0459	0.042358	-0.037844	1.05981
146	2020	19	0	0	22.3328	3.3322	2.48491	0	0.3636	0.3577	0.469686	0.0412173	1	0.0502	0.040709	0.173929	1.12337
147	2011	2	0	0	20.4133	2.94444	2.48491	0	0.3636	0.4711	0.317642	-0.0167955	1	0	0.096541	0.183803	3.2702
147	2012	2	0	0	22.3492	2.99573	2.63906	0	0.3077	0.4711	0.573852	0.0208273	1	0	0.088007	-0.493508	1.22435
147	2013	2	0	0	22.4698	3.04452	2.70805	0	0.3571	0.7383	0.54552	0.0805242	1	0	0.074708	1.21987	1.39485
147	2014	2	0	0	22.5641	3.09104	2.77259	0	0.3333	0.7383	0.570138	0.00343576	1	0	0.052683	-0.21517	1.3558
147	2015	2	0	0	22.9487	3.13549	2.77259	0	0.3333	0.4642	0.338593	-0.00235052	1	0	0.019466	0.271733	1.18075
147	2016	2	0	0	22.9251	3.17805	2.77259	0	0.3333	0.4642	0.305095	0.0539805	1	0	0.024605	0.17535	1.17961
147	2017	2	0	0.0179986	23.0069	3.21888	2.63906	0	0.3846	0.4642	0.299799	0.0620861	1	0	0.056342	-0.04859	1.08188
147	2018	2	0	0.00596908	23.0388	3.2581	2.77259	0	0.3333	0.4642	0.279271	0.0519266	1	0.0016	0.056613	0.129838	0.902763
147	2019	2	0	0	23.1112	3.29584	2.77259	0	0.3333	0.4642	0.285366	0.0425161	1	0.0011	0.048244	0.294374	0.851125
147	2020	2	0	0	23.3291	3.3322	2.70805	0	0.3571	0.4642	0.369849	0.0471544	1	0.0017	0.032892	0.136408	0.912045
148	2012	3	0	0	21.601	2.99573	2.07944	0	0.4286	0.2015	0.474181	0.097107	1	0.0038	0.043412	-0.153541	1.49737
148	2013	3	0	0	21.7196	3.04452	2.19722	0	0.375	0.2015	0.428993	0.259748	1	0.0031	0.118149	0.11626	2.4736
148	2014	3	0	0	21.7997	3.09104	2.19722	0	0.375	0.2015	0.315886	0.238276	1	0.0025	0.167428	-0.34896	2.5745
148	2016	3	0	0.0167476	21.8168	3.17805	2.07944	0	0.4286	0.2015	0.328263	0.089908	1	0.0047	-0.024956	-0.034471	2.66968
148	2017	3	0	0	24.4024	3.21888	1.94591	0	0.3333	0.7587	0.525974	0.0999242	1	0.0151	0.039024	-0.679516	1.04446
148	2018	3	0	0	24.4801	3.2581	1.79176	0	0.4	0.7402	0.479588	0.0467653	1	0.0173	0.056116	0.123402	0.986237
148	2019	3	0	0	24.5363	3.29584	1.79176	0	0.4	0.7402	0.506024	0.0186246	1	0.0159	0.006117	0.092277	0.991318
148	2020	3	0	0	24.5692	3.3322	1.79176	0	0.4	0.7288	0.54202	0.0432259	1	0.0168	0.007537	0.116217	0.917714
149	2011	6	0	0	20.654	2.94444	2.30259	0	0.3333	0.2457	0.0555584	0.0537155	1	0	0.009867	0.049561	2.96539
149	2012	6	0	0	20.7205	2.99573	2.30259	0	0.3333	0.2457	0.0993638	0.131291	1	0	0.023766	0.051226	2.11347
149	2013	6	0	0	20.843	3.04452	2.30259	0	0.3333	0.2457	0.190248	0.148612	1	0	0.011137	0.138184	1.97854
149	2014	6	0	0	20.8137	3.09104	2.30259	0	0.3333	0.2457	0.160959	-0.0131609	1	0	0.005864	-0.0437	3.1964
149	2015	6	0	0	20.784	3.13549	2.30259	0	0.3333	0.2457	0.139825	0.0422047	1	0	0.003583	0.000427	4.57303
149	2016	6	0	0.0369276	20.8058	3.17805	2.30259	0	0.3333	0.2457	0.154088	0.0636147	1	0	0.004284	0.030545	4.05862
149	2017	6	0	0	20.8767	3.21888	2.30259	0	0.3333	0.2457	0.209542	0.139752	1	0	0.002442	0.126005	2.93286
149	2018	6	0	0	20.9613	3.2581	2.30259	0	0.3333	0.2457	0.287817	0.0728412	1	0	0.001618	-0.08548	1.92632
149	2019	6	0	0	20.9997	3.29584	2.19722	0	0.375	0.2457	0.310079	0.0669446	1	0	0.004597	-0.072306	1.8274
149	2020	6	0	0.0401553	21.1194	3.3322	2.30259	1	0.3333	0.2457	0.382912	0.171376	1	0	0.004988	0.326094	1.61073
150	2013	3	0	0.223285	22.5205	2.99573	2.19722	0	0.375	0.4517	0.681127	0.0267022	0	0.0316	0.040164	8.48315	1.31515
150	2014	9	0	0.278255	22.5801	3.04452	2.30259	0	0.3333	0.4312	0.537506	0.0785733	0	0.0465	0.04484	0.461537	1.45211
150	2015	9	0	0.557289	22.7209	3.09104	2.3979	0	0.4	0.4244	0.552271	0.0106335	0	0.0556	0.050462	0.318594	2.22334
150	2016	9	0	0.608943	22.9744	3.13549	2.30259	0	0.4444	0.4043	0.507574	0.0594018	0	0.0534	0.02686	0.33001	1.44493
150	2017	9	0	0.608943	23.0954	3.17805	2.30259	0	0.4444	0.4043	0.537705	0.0320569	0	0.0594	0.029677	0.541113	1.54816
150	2018	9	0	0.268548	23.0932	3.21888	2.19722	0	0.5	0.4043	0.530334	0.0221804	0	0.054	0.004419	0.44556	1.3606
150	2019	9	0	0.341494	23.0987	3.2581	2.30259	0	0.4444	0.4014	0.505153	0.0269599	0	0.0507	0.035475	0.859168	1.81594
150	2020	9	0	0.29047	23.2125	3.29584	2.3979	0	0.5	0.3992	0.528217	0.026706	0	0.0514	0.038698	0.645321	1.77486
151	2016	7	0	0	22.3425	3.13549	2.30259	0	0.3333	0.2947	0.220359	0.0147589	1	0	0.001636	0.78101	1.31765
151	2019	7	0	0.0297236	22.3876	3.2581	2.30259	0	0.3333	0.2947	0.0582207	0.0327619	1	0	0.00848	0.103716	1.01073
151	2020	7	0	0.00848536	22.423	3.29584	2.30259	0	0.3333	0.2947	0.0593996	0.0314664	1	0.0027	0.031373	0.290832	1.10672
152	2011	11	0	0	22.2541	3.17805	2.30259	0	0.3333	0.6593	0.781555	-0.0951657	0	0	0.011226	-0.233249	1.2308
152	2012	11	0	0	22.4945	3.21888	2.30259	0	0.3333	0.5007	0.806471	0.0523164	0	0	0.008478	1.88765	1.23837
152	2013	11	0	0	22.5581	3.2581	2.19722	0	0.375	0.5007	0.843875	0.120552	0	0	0.009705	2.07735	1.18986
152	2015	11	0	0.185264	21.7638	3.3322	2.07944	0	0.4286	0.477	0.521308	-0.0171292	0	0	-0.124406	0.464143	8.05571
152	2017	11	0	0.0207354	21.6602	3.4012	2.30259	0	0.3333	0.477	0.457423	-0.0428737	0	0	0.017617	-0.586824	2.95662
152	2018	11	0	0	21.736	3.43399	2.30259	0	0.3333	0.477	0.509575	0.168607	0	0	-0.019705	-0.753067	1.86709
152	2019	11	0	0.043802	21.607	3.46574	2.30259	0	0.3333	0.299	0.468859	-0.0364407	1	0	0.010105	0.83955	2.22604
152	2020	11	0	0.0195915	21.4961	3.49651	2.30259	0	0.3333	0.299	0.436977	0.00607379	1	0	-0.0338	0.016149	2.09107
153	2011	3	1.09861	0	22.8985	2.94444	2.30259	0	0.3333	0.5153	0.531791	0.0471192	0	0	0.057858	0.028934	1.55496
153	2012	3	0	0	22.8708	2.99573	2.30259	0	0.3333	0.5153	0.535614	0.07179	0	0.0383	0.044579	0.40184	1.3703
153	2013	3	0	0	22.9998	3.04452	2.30259	0	0.3333	0.5153	0.605592	0.137441	0	0.0388	0.061956	0.490623	1.47304
153	2014	3	1.56862	0.0210128	23.2001	3.09104	2.30259	0	0.3333	0.5153	0.633816	0.114114	0	0.0434	0.065718	0.182776	2.53745
153	2015	3	0	0.026441	23.2685	3.13549	2.30259	0	0.3333	0.5153	0.640637	0.0955095	0	0.0388	0.065783	0.515142	4.70668
153	2016	3	0.693147	0	23.1672	3.17805	2.30259	0	0.3333	0.5153	0.589862	0.108371	0	0.0407	0.077317	0.226422	3.22693
153	2017	3	1.60944	0.107267	23.1682	3.21888	2.19722	0	0.375	0.565	0.532298	0.103282	0	0.0437	0.080103	0.23759	2.95607
153	2018	3	0.693147	0.00831324	23.2122	3.2581	2.30259	0	0.3333	0.5651	0.546613	0.0101474	0	0.0452	0.062125	0.032823	1.71657
153	2019	3	0	0.0154321	23.2105	3.29584	2.30259	0	0.3333	0.5651	0.54705	0.106122	0	0.0462	0.045383	0.200287	1.7762
153	2020	3	0	0.019595	23.4635	3.3322	2.30259	0	0.3333	0.6376	0.428987	0.0800979	0	0.0433	0.028637	0.117614	1.47505
154	2011	6	0	0	22.1517	2.99573	2.07944	0	0.4286	0.2543	0.75425	-0.00060862	0	0	0.022533	0.33334	1.06178
154	2012	6	0	0.00530955	22.0974	3.04452	1.94591	0	0.5	0.2543	0.716999	-0.0550549	0	0	0.040167	2.07365	1.01904
154	2013	6	0	0.0793693	22.295	3.09104	2.07944	0	0.4286	0.244	0.745479	-0.00619575	0	0	0.019494	0.475831	1.01697
154	2014	6	0	0.163224	22.2235	3.13549	2.07944	0	0.4286	0.2463	0.716329	-0.00663234	0	0	0.019953	0.083438	1.35011
154	2015	6	0	0.361745	22.531	3.17805	2.07944	1	0.4286	0.1934	0.382268	-0.00415862	0	0	0.003317	0.006477	1.48876
154	2017	6	0	0.10612	23.5642	3.2581	2.07944	1	0.4286	0.1392	0.530688	3.21378e-05	0	0	0.004422	0.252264	1.0914
154	2018	11	0	0.0464186	23.6339	3.29584	2.07944	1	0.4286	0.1745	0.483221	0.0438289	0	0.0058	0.037884	-0.258927	1.03936
154	2019	11	0	0.190063	23.6933	3.3322	2.07944	1	0.4286	0.1745	0.469037	0.06079	0	0.0071	0.043877	-0.159564	0.992281
154	2020	11	0	0.142076	23.7252	3.3673	2.30259	1	0.3333	0.1745	0.484001	0.111463	0	0.0117	0.016144	0.001789	0.962941
155	2011	3	0	0	21.0808	2.99573	2.30259	0	0.3333	0.4231	0.37062	0.0357722	1	0	0.08543	1.13776	1.89293
155	2012	3	0	0.0648614	21.2077	3.04452	2.19722	0	0.375	0.4231	0.428241	-0.0302061	1	0.101	0.019826	1.3068	1.60081
155	2013	3	0.693147	0.0157654	21.234	3.09104	2.30259	0	0.3333	0.4231	0.405321	0.0532838	1	0.14	0.018063	1.63676	2.4922
155	2014	3	0	0	21.3682	3.13549	2.30259	0	0.3333	0.4231	0.45517	0.0213216	1	0.1077	0.022533	1.87432	3.1776
155	2015	3	0.847298	0	21.5415	3.17805	2.30259	0	0.3333	0.4231	0.503268	0.0650761	1	0.093	0.041193	2.69745	4.22117
155	2016	3	0.693147	0	21.5598	3.21888	2.30259	0	0.3333	0.4231	0.457936	-0.0123948	1	0.1203	0.045914	1.40886	3.59624
155	2017	3	0	0.0154297	21.7443	3.2581	2.19722	0	0.375	0.4173	0.495297	0.0741081	1	0.1256	0.032028	2.24022	2.331
155	2018	3	0	0	21.7909	3.29584	2.30259	0	0.3333	0.4168	0.483476	0.0302229	1	0.1451	0.034104	1.2085	1.63843
155	2019	3	0	0	21.8951	3.3322	2.30259	0	0.3333	0.4169	0.496983	0.0738259	1	0.1435	0.030114	1.91814	1.85292
155	2020	3	0	0	21.9965	3.3673	2.30259	0	0.3333	0.4169	0.522123	0.0255917	1	0.1492	0.030871	2.16347	1.72902
156	2011	6	0	0	22.0155	2.99573	2.07944	0	0.4286	0.2818	0.766654	0.069539	0	0	0.016878	0.200181	1.17348
156	2012	6	0	0	22.4789	3.04452	2.07944	0	0.4286	0.3929	0.67882	0.0898023	0	0	0.011632	0.242333	1.03701
156	2013	6	0	0.0767018	22.6268	3.09104	2.07944	0	0.4286	0.3468	0.746669	0.0948806	0	0	0.009401	0.358298	1.04797
156	2014	6	0	0.131062	22.7336	3.13549	2.07944	0	0.4286	0.3929	0.765431	0.0656588	0	0	0.008163	0.243191	1.10075
156	2015	6	0	0.608943	22.9362	3.17805	2.07944	0	0.4286	0.3971	0.74073	0.0368748	0	0	-0.038101	1.83751	1.54806
156	2016	6	0	0.570305	24.5816	3.21888	2.07944	0	0.4286	0.1531	0.361606	0.0941792	0	0	0.015667	-0.224268	1.03781
156	2018	6	0	0.247329	24.7392	3.29584	2.07944	0	0.4286	0.1531	0.426423	0.0717693	0	0.0003	0.013683	-0.643874	0.905816
156	2019	6	0	0.165201	24.6832	3.3322	2.07944	0	0.4286	0.1531	0.418681	0.0084336	0	0.0019	-0.024746	-0.337832	0.897305
157	2011	3	0	0	20.7117	2.99573	2.30259	1	0.3333	0.4053	0.563589	-0.0866277	1	0	-0.213743	0.087059	1.64611
157	2012	3	0	0	20.7713	3.04452	2.30259	1	0.3333	0.4054	0.446647	0.0612871	1	0.0349	0.055027	0.324877	1.77903
157	2013	3	0	0	20.6923	3.09104	2.30259	1	0.3333	0.4054	0.383621	0.011349	1	0.0382	0.037821	0.084097	1.76113
157	2014	3	0	0	20.6754	3.13549	2.30259	1	0.3333	0.4054	0.331116	0.0315725	1	0.0347	0.046775	0.327845	2.73647
157	2015	3	0	0.0145455	20.7823	3.17805	2.19722	0	0.375	0.4055	0.26697	0.0149994	1	0.028	0.136285	1.12626	6.38163
157	2016	3	0	0.0147275	21.0104	3.21888	2.30259	0	0.3333	0.4055	0.262776	0.0617062	1	0.0078	0.167695	-0.671878	4.35902
157	2017	3	0	0.015321	21.175	3.2581	2.30259	0	0.3333	0.4055	0.334427	0.0344283	1	0.0053	0.051638	-0.577665	2.30776
157	2018	3	0	0.0199631	21.1077	3.29584	2.30259	0	0.3333	0.4055	0.265447	0.0169809	1	0.034	0.03079	-0.753067	1.52307
157	2019	3	0	0	21.1543	3.3322	2.30259	0	0.3333	0.4055	0.263261	0.00836998	1	0.0455	0.04218	0.003074	1.78202
157	2020	3	0	0	21.1861	3.3673	2.30259	0	0.3333	0.4055	0.247254	0.0285236	1	0.05	0.03467	0.016558	1.54103
158	2011	3	0	0	21.4262	2.99573	2.30259	0	0.3333	0.2168	0.340401	0.0286056	0	0	0.054033	0.08238	2.55954
158	2012	3	0	0	21.739	3.04452	2.30259	0	0.3333	0.2168	0.460584	0.00085747	0	0.0512	0.028655	0.405036	2.19128
158	2013	3	0	0	21.968	3.09104	2.30259	0	0.3333	0.2168	0.542144	0.0523645	0	0.0813	0.029313	-0.191337	2.0866
158	2014	3	0	0.0145773	22.0244	3.13549	2.30259	0	0.3333	0.2248	0.529454	0.00407887	0	0.0429	0.046446	-0.147386	2.57823
158	2015	3	0	0.0319132	22.3089	3.17805	2.30259	0	0.3333	0.2961	0.480438	0.0290033	0	0.0196	0.040493	0.139737	4.46376
158	2016	3	0	0	22.9858	3.21888	2.30259	0	0.3333	0.3408	0.413974	-0.00184537	0	0.0407	0.016585	0.962429	1.8743
158	2018	3	0	0.00762971	23.0589	3.29584	2.30259	0	0.3333	0.2499	0.533162	-0.0492391	0	0.034	0.009898	-0.529993	1.16096
158	2019	3	0	0.00833426	23.1007	3.3322	2.30259	0	0.3333	0.1691	0.57032	-0.0181646	0	0.0855	-0.018062	-0.027175	1.28074
158	2020	3	0	0.00581311	23.0534	3.3673	2.19722	0	0.375	0.2223	0.613627	-0.0114187	1	0.1086	-0.063678	-0.084079	1.73249
159	2011	11	0	0	19.2256	2.99573	2.07944	1	0.4286	0.2235	0.106093	-0.208	0	0	0.005946	-0.753067	3.19487
159	2012	11	0	0	19.2055	3.04452	2.07944	1	0.4286	0.2235	0.136634	-0.0595366	0	0	-0.063565	2.46281	5.3156
159	2013	11	0	0	19.4322	3.09104	1.79176	0	0.4	0.2235	0.154042	-0.208	0	0	0.008406	8.48315	3.89794
159	2014	11	0	0	19.5701	3.13549	1.79176	1	0.4	0.2235	0.247274	-0.110145	0	0	0.015703	8.48315	5.58691
159	2015	11	0	0	19.2492	3.17805	1.79176	0	0.4	0.2235	0.0505245	0.0255846	0	0	0.101438	-0.047548	8.85972
160	2011	3	0	0	23.2472	2.89037	2.48491	0	0.4545	0.2152	0.420958	0.259748	1	0	0.188078	0.35657	2.84138
160	2012	3	0	0.0280662	23.4688	2.94444	2.48491	0	0.3636	0.2146	0.372576	0.259748	1	0.0061	0.188078	0.259323	3.54864
160	2013	3	0	0	23.3432	2.99573	2.48491	0	0.3636	0.2139	0.225484	0.0893086	1	0.0075	0.188078	-0.215734	2.27992
160	2014	3	0	0.104373	23.3013	3.04452	2.3979	0	0.4	0.2572	0.256437	0.0992429	1	0.0103	0.074108	-0.49016	2.42653
160	2015	3	0	0.0769329	23.3021	3.09104	2.3979	0	0.4	0.2661	0.213882	0.0115912	1	0.0101	0.117642	0.43182	3.09816
160	2016	3	0	0.0737735	23.3388	3.13549	2.48491	0	0.3636	0.2811	0.186441	0.191976	1	0.0086	0.142584	0.503799	3.56966
160	2017	3	0	0.0810592	23.7067	3.17805	2.48491	0	0.3636	0.2602	0.224905	0.186953	1	0.0082	0.13171	0.439381	4.94127
160	2018	3	0	0	23.8414	3.21888	2.48491	0	0.3636	0.2602	0.242457	0.190132	1	0.0065	0.155296	0.334208	2.87119
160	2019	3	0	0.01207	24.0878	3.2581	2.48491	0	0.3636	0.2602	0.323833	0.167414	1	0.0055	0.16052	0.252948	4.70226
160	2020	3	0	0.0636711	24.2789	3.29584	2.48491	0	0.3636	0.2602	0.337835	0.140423	1	0.0068	0.170199	0.274784	8.85972
162	2011	3	0	0	21.7776	2.89037	2.30259	0	0.3333	0.3002	0.388028	-0.0693945	1	0	0.01891	0.000205	1.23218
162	2012	3	0	0	21.86	2.94444	2.30259	0	0.3333	0.3002	0.402746	0.0979771	1	0.0379	0.017814	0.020427	1.2756
162	2013	3	0	0	21.8359	2.99573	2.30259	0	0.3333	0.3002	0.399786	0.0103232	1	0.0435	0.024915	-0.11062	1.45102
162	2014	3	0	0	21.876	3.04452	2.30259	0	0.3333	0.3002	0.38324	-0.0162649	1	0.0362	0.020737	-0.071424	1.69543
162	2015	3	0.693147	0	21.8965	3.09104	2.30259	0	0.3333	0.3043	0.374924	0.0395764	1	0.0309	0.022424	-0.577282	1.98472
162	2016	3	0	0	22.0383	3.13549	2.30259	0	0.3333	0.3043	0.371122	0.0267054	1	0.0345	0.017106	-0.150364	1.61566
162	2017	3	0	0	22.0388	3.17805	2.30259	0	0.3333	0.3043	0.391518	-0.0324988	1	0.0319	0.012626	0.032893	1.13533
162	2018	3	0	0	21.9891	3.21888	2.30259	0	0.3333	0.3043	0.417794	0.0774136	1	0.0338	0.017641	0.201802	0.938393
162	2019	3	0	0.0119839	21.9728	3.2581	2.19722	0	0.375	0.3043	0.389327	-0.00582581	1	0.0325	0.007161	0.019176	1.01759
162	2020	3	0	0.0108578	22.0977	3.29584	2.30259	0	0.3333	0.3043	0.419966	0.0636983	1	0.0315	0.013229	-0.068104	1.07476
163	2011	3	0	0	21.663	2.99573	2.30259	1	0.3333	0.1216	0.453556	0.068275	0	0	0.077442	0.105701	1.93706
163	2012	2	0	0	21.7605	3.04452	2.30259	1	0.3333	0.1216	0.218432	0.0459137	0	0	0.037175	-0.079125	1.49913
163	2013	2	0	0	21.9275	3.09104	2.30259	0	0.3333	0.1216	0.305101	-0.0198004	0	0	0.048213	0.078081	1.15049
163	2014	2	0	0.0129685	22.2198	3.13549	2.07944	0	0.4286	0.1099	0.354891	-0.0851104	0	0	0.021594	0.195328	1.26026
163	2015	2	0	0.00989609	22.3093	3.17805	2.07944	0	0.4286	0.1099	0.410649	-0.028261	0	0	0.007192	0.020101	1.71604
164	2011	3	0	0	23.2959	2.94444	2.19722	0	0.375	0.288	0.355492	-0.0661768	0	0	0.042023	0.318763	0.851125
164	2012	3	0	0	23.2641	2.99573	2.19722	0	0.375	0.288	0.300822	-0.00943286	0	0.0446	0.032325	0.538262	0.851125
164	2013	3	0	0	23.3496	3.04452	2.19722	1	0.375	0.288	0.316922	0.0038168	0	0.0493	0.04061	0.447726	0.851125
164	2014	3	0	0.0174307	23.5026	3.09104	2.19722	1	0.375	0.288	0.39661	0.0418043	0	0.0549	0.016679	0.370343	0.934746
164	2015	3	0	0.248356	23.5796	3.13549	2.19722	1	0.375	0.288	0.44184	0.0406535	0	0.0385	0.005863	1.32256	1.0468
164	2016	3	0	0.05386	23.6246	3.17805	2.30259	1	0.3333	0.288	0.470243	0.019474	0	0.0518	0.000713	0.563895	0.954718
164	2017	3	0	0.186437	23.4828	3.21888	2.30259	1	0.3333	0.288	0.476495	-0.114506	0	0.0686	-0.089613	0.5329	0.953515
164	2018	3	0	0.0779921	23.162	3.2581	2.30259	1	0.3333	0.288	0.495849	0.0426743	0	0.1878	-0.198401	-0.241718	0.851125
165	2011	11	0	0	21.644	2.99573	1.79176	0	0.4	0.1652	0.410128	0.123264	0	0	0.024238	1.1124	1.3547
165	2012	11	0	0	21.6789	3.04452	1.79176	0	0.4	0.1652	0.423265	0.00482364	0	0	0.024134	1.50979	1.46235
165	2013	11	0	0	21.7967	3.09104	1.79176	0	0.4	0.1652	0.450208	-0.0144294	0	0	0.037072	0.109947	1.55465
165	2014	11	0	0	21.9239	3.13549	1.79176	0	0.4	0.1652	0.513962	0.010192	0	0	0.001806	-0.089261	1.4378
165	2015	11	0	0.0410088	21.8823	3.17805	1.79176	0	0.4	0.1652	0.52116	0.0405043	0	0	-0.031018	0.123541	2.16357
165	2016	11	0	0	21.7387	3.21888	1.79176	0	0.4	0.1652	0.377309	0.214922	0	0	0.069721	2.47919	2.7963
165	2017	11	0	0	21.8014	3.2581	1.79176	0	0.4	0.1655	0.415724	-0.0524565	0	0	0.01076	1.45955	1.41542
165	2018	11	0	0	21.9671	3.29584	1.79176	0	0.4	0.197	0.507999	0.126487	0	0	0.011452	3.78699	1.07536
165	2019	11	0	0.00329305	21.7992	3.3322	1.79176	0	0.4	0.1971	0.40997	-0.0998317	0	0	0.018919	-0.678986	1.09065
165	2020	11	0	0.00522753	21.8576	3.3673	1.79176	1	0.4	0.1995	0.493365	0.0852698	0	0.0122	-0.038713	0.303462	1.07365
166	2013	3	0	0	21.1131	2.99573	2.07944	0	0.4286	0.4155	0.310645	-0.0542241	0	0	0.024348	-0.003114	2.25475
166	2014	3	0	0	21.0991	3.04452	2.07944	0	0.4286	0.4155	0.294006	-0.024849	0	0.017	0.006871	-0.082595	2.7183
166	2015	3	0	0	21.3952	3.09104	2.07944	0	0.4286	0.4155	0.384404	-0.0350994	0	0.0206	0.09055	-0.271827	3.15351
166	2016	3	0	0	21.1785	3.13549	2.07944	0	0.4286	0.4155	0.170435	0.000800841	0	0.017	0.06495	2.12187	4.48036
166	2017	3	0	0	20.9136	3.17805	2.07944	0	0.4286	0.4155	0.15271	-0.0043788	0	0.0156	-0.234639	-0.62004	6.27407
166	2018	3	0	0.00390625	21.2334	3.21888	2.07944	0	0.4286	0.4155	0.311863	0.197116	0	0.0099	0.064595	0.510328	1.88906
166	2019	3	0	0	21.1843	3.2581	2.07944	0	0.4286	0.4155	0.277351	-0.00207825	0	0.0428	0.068172	0.092658	2.35567
166	2020	3	0	0	21.3876	3.29584	1.94591	0	0.5	0.4155	0.106346	-8.43485e-05	0	0.0625	0.188078	1.94786	2.47089
168	2011	3	0	0	22.7938	2.99573	2.30259	0	0.3333	0.1763	0.326492	0.0411477	1	0	0.15834	0.225612	2.3672
168	2012	3	0.693147	0	23.1262	3.04452	2.48491	0	0.3636	0.2	0.189489	0.105442	1	0.0324	0.084501	0.297263	1.76717
168	2013	3	1.70475	0	23.2939	3.09104	2.48491	0	0.3636	0.2	0.235316	0.0614918	1	0.0379	0.088288	0.004797	2.13825
168	2014	3	1.38629	0	23.3966	3.13549	2.48491	0	0.3636	0.2	0.222622	0.0614207	1	0.0491	0.109678	-0.101249	1.85727
168	2015	3	0	0.0435825	23.4772	3.17805	2.48491	0	0.3636	0.2022	0.222287	0.0345162	1	0.05	0.098876	0.118579	1.72468
168	2016	3	0.693147	0	23.5719	3.21888	2.48491	0	0.3636	0.2022	0.223899	0.0305463	1	0.0497	0.099978	0.006849	1.47605
168	2017	3	0.693147	0.106411	23.7305	3.2581	2.48491	0	0.3636	0.2022	0.241196	0.0473381	1	0.0434	0.130849	0.339967	1.3526
168	2018	3	0	0.053427	23.7626	3.29584	2.48491	0	0.3636	0.2022	0.212524	0.0418524	1	0.0462	0.118049	-0.019461	1.0177
168	2019	3	0.693147	0.0778311	23.8996	3.3322	2.48491	0	0.3636	0.2022	0.270206	0.0437705	1	0.0476	0.096114	0.286465	1.02169
168	2020	3	0	0.0508259	24.032	3.3673	2.48491	0	0.3636	0.2022	0.312834	0.0285847	1	0.0413	0.103205	-0.107951	1.09774
169	2011	7	0	0	20.6571	3.17805	2.30259	0	0.3333	0.4079	0.599658	0.133115	1	0	0.04201	3.11644	1.44116
169	2012	7	0	0	21.1266	3.21888	2.19722	0	0.375	0.4079	0.721864	0.0888116	1	0	0.027739	-0.613119	1.6068
169	2013	7	0	0.00984543	22.8713	3.2581	2.19722	0	0.375	0.6201	0.549908	0.106553	1	0	0.068799	6.45898	1.10956
169	2014	7	0	0	22.8746	3.29584	2.30259	0	0.3333	0.6201	0.585073	0.138741	1	0	0.07076	-0.117677	1.2377
169	2015	7	0	0	23.2374	3.3322	2.30259	0	0.3333	0.5409	0.437003	0.0382965	1	0	0.033033	0.000191	1.17498
169	2016	7	0	0	23.23	3.3673	2.30259	0	0.3333	0.2469	0.397495	0.0898449	1	0	0.039156	0.095776	1.13461
169	2017	7	0	0	23.2758	3.4012	2.30259	0	0.3333	0.5409	0.385631	0.10163	1	0	0.045881	0.235089	1.06415
169	2018	7	0	0.00751258	23.5633	3.43399	2.30259	0	0.3333	0.4742	0.389903	0.106995	1	0	0.041542	0.091331	1.01001
169	2019	7	0	0.00318198	23.6219	3.46574	2.30259	0	0.3333	0.4742	0.409545	0.0855381	1	0.0028	0.058953	0.251192	1.07867
169	2020	7	0	0	23.6894	3.49651	2.30259	0	0.3333	0.6306	0.380234	0.120511	1	0.0034	0.060711	0.111447	1.20476
170	2011	3	0	0	22.0295	3.09104	2.30259	0	0.3333	0.3276	0.494543	0.0975143	0	0	0.003181	-0.204588	1.06676
170	2012	3	0	0	22.0378	3.13549	2.30259	0	0.3333	0.3276	0.507186	-0.0192316	0	0	0.008734	1.62067	1.24847
170	2013	3	0	0	22.0013	3.17805	2.30259	0	0.3333	0.3276	0.373958	0.0849809	0	0	0.115232	-0.345784	1.48469
170	2015	3	0	0	21.8066	3.2581	2.30259	0	0.3333	0.3308	0.296732	0.0680679	0	0	0.004593	0.235853	2.86855
170	2017	3	0	0.436191	22.0249	3.3322	2.30259	0	0.3333	0.186	0.54165	0.108244	0	0.0166	0.031394	0.549379	2.99313
170	2018	3	0	0.144081	22.2262	3.3673	2.30259	0	0.3333	0.186	0.599849	0.0454074	0	0.0194	0.026554	-0.120513	1.44559
170	2019	3	0	0.233735	22.2349	3.4012	2.19722	0	0.375	0.186	0.588483	-0.0358332	0	0.0511	0.010655	0.069175	1.42594
170	2020	3	0	0.119837	22.336	3.43399	2.30259	1	0.3333	0.241	0.491373	0.000189997	0	0.0552	0.001857	0.206752	1.29541
171	2011	3	0	0.0246366	20.1382	2.94444	2.19722	1	0.375	0.2406	0.529658	-0.0606912	0	0	-0.058616	1.34618	3.55998
171	2013	3	0	0.0211954	19.9527	3.04452	2.07944	0	0.4286	0.2406	0.394393	0.0679621	0	0.001	0.020878	2.09094	3.61971
171	2014	3	0	0	19.9947	3.09104	2.07944	0	0.4286	0.2406	0.406092	0.0555446	0	0	0.012553	0.803395	5.71254
171	2016	3	0	0.0158629	19.8115	3.17805	2.30259	0	0.3333	0.0933	0.48267	-0.0743883	0	0.007	-0.247837	0.006281	8.85972
172	2011	9	0	0.0506073	20.0671	3.17805	1.79176	0	0.4	0.2068	0.602868	0.0424146	0	0	0.043544	0.560226	2.75046
172	2012	3	0	0.0286369	20.058	3.21888	1.79176	1	0.4	0.2068	0.582026	0.0511409	0	0.0247	0.016658	0.703087	2.34654
172	2013	3	0	0	20.0088	3.2581	1.79176	1	0.4	0.2068	0.536989	0.0311464	0	0.0281	0.034589	0.91851	2.9161
172	2016	3	0	0.11325	20.1282	3.3673	1.79176	0	0.4	0.2068	0.527149	-0.00616264	0	0.0315	0.006879	1.03103	7.99756
172	2017	3	0	0.0345364	20.1447	3.4012	1.79176	0	0.4	0.2068	0.531551	-0.0504907	0	0.0345	0.001688	0.167728	6.71756
172	2018	3	0	0.0545885	20.2114	3.43399	1.79176	1	0.4	0.2068	0.564357	-0.00660171	0	0.0342	-0.003116	1.0821	4.2983
172	2019	3	0	0.0972112	20.2536	3.46574	1.79176	1	0.4	0.2068	0.570667	-0.0237333	0	0.0527	0.009379	0.477431	3.71116
172	2020	3	0	0.0114149	20.0116	3.49651	1.79176	1	0.4	0.2068	0.443661	0.0016256	0	0.0554	0.046408	0.304166	3.30478
173	2012	3	0	0.0276396	21.3902	3.13549	2.30259	0	0.3333	0.2995	0.461605	-0.133181	0	0	0.092251	0.500952	2.52156
173	2013	3	0	0.0929272	21.5186	3.17805	2.19722	0	0.3	0.2995	0.459761	0.259748	0	0	0.066722	-0.039659	2.7087
173	2014	3	0	0.123554	21.774	3.21888	2.19722	0	0.375	0.2995	0.508606	-0.0493957	0	0.0006	0.050694	0.256818	2.16245
173	2015	3	0	0.0131182	23.673	3.2581	2.19722	0	0.375	0.3704	0.580846	0.0049041	0	0.0005	0.01607	0.3262	1.39991
173	2016	3	0	0.0401875	24.2568	3.29584	2.30259	1	0.3333	0.3704	0.730106	0.0452706	0	0.0004	0.03287	0.765462	1.1039
173	2017	3	0	0.0365854	24.3089	3.3322	2.30259	0	0.3333	0.3704	0.725332	0.0330942	0	0.0002	0.030763	0.589608	1.07455
173	2018	3	0	0.0317578	24.1591	3.3673	2.30259	0	0.3333	0.3704	0.78634	-0.0978301	0	0.0002	-0.09893	-0.753067	0.969749
174	2011	3	0	0	22.6781	2.77259	2.3979	0	0.4	0.3384	0.695743	-0.0576618	1	0	0.013589	-0.08685	1.03079
174	2012	3	1.79176	0	22.6306	2.83321	2.3979	0	0.4	0.3384	0.66665	0.160003	1	0.0336	0.019072	-0.03491	1.01362
174	2013	3	0.693147	0	22.7477	2.89037	2.3979	0	0.4	0.3384	0.685134	0.021019	1	0.031	0.023027	-0.113304	1.01897
174	2014	3	0	0	22.9985	2.94444	2.3979	0	0.4	0.252	0.612106	0.0998314	1	0.0307	0.017161	0.084433	1.09208
174	2015	3	0	0	23.137	2.99573	2.3979	0	0.4	0.2533	0.688149	0.0518195	1	0.0331	-0.023131	-0.138673	1.18314
174	2016	3	0.693147	0	23.0678	3.04452	2.3979	0	0.4	0.2533	0.656792	0.0213271	1	0.0274	0.001416	0.03946	1.09683
174	2017	3	0	0	22.997	3.09104	2.3979	0	0.4	0.2533	0.656262	0.023293	1	0.0254	-0.022818	0.024387	1.02901
174	2018	3	0	0	23.0729	3.13549	2.3979	0	0.4	0.2533	0.674157	0.0699535	1	0.0278	0.008412	-0.07419	0.922015
174	2019	3	0	0	23.0766	3.17805	2.19722	0	0.5	0.2533	0.646081	0.166513	1	0.0294	0.012874	-0.000133	0.989553
174	2020	3	0	0.00516796	23.167	3.21888	2.30259	0	0.4444	0.2463	0.576066	0.144089	1	0.0297	0.098858	0.041635	1.0309
175	2011	3	0	0	20.2165	2.94444	2.07944	0	0.4286	0.1802	0.4003	0.0512342	1	0	0.119734	-0.065186	3.52324
175	2012	3	0	0	20.3723	2.99573	2.07944	0	0.4286	0.1802	0.320214	0.0280477	1	0.0063	0.188078	0.41472	3.57384
175	2013	3	0	0	20.1301	3.04452	2.07944	0	0.4286	0.1839	0.512252	0.00746009	1	0.0102	-0.263009	-0.42654	6.16041
175	2016	3	0	0.0370439	20.2623	3.17805	2.07944	0	0.4286	0.1861	0.581474	-0.0515537	1	0.0187	0.079451	0.479089	7.537
175	2017	3	0	0	20.5883	3.21888	2.07944	0	0.4286	0.29	0.332371	-0.102026	1	0.0161	0.011337	1.10985	4.37104
175	2018	3	0	0	20.5207	3.2581	2.07944	0	0.4286	0.2941	0.290081	0.000801174	1	0.0403	-0.046755	1.03085	2.41585
175	2019	3	0	0.0104948	20.5569	3.29584	2.07944	0	0.4286	0.2941	0.265232	0.034495	1	0.03	0.050124	0.726309	3.46819
175	2020	3	0	0.0271047	20.6092	3.3322	2.07944	0	0.4286	0.2941	0.277164	0.0577035	0	0.0349	0.025469	0.603024	2.55273
176	2011	6	0	0.0807428	21.7157	3.21888	2.77259	0	0.3333	0.4984	0.809792	0.0349662	1	0	0.001177	-0.10042	1.37375
176	2012	6	0	0	21.7964	3.2581	2.77259	0	0.3333	0.4984	0.817919	0.0649332	1	0	0.006509	-0.201725	1.4086
176	2013	6	0	0.0538987	21.8774	3.29584	2.77259	0	0.3333	0.4984	0.823249	-0.00588691	1	0	0.006382	-0.000877	1.53425
176	2014	6	0	0.121477	21.9245	3.3322	2.70805	0	0.3	0.2532	0.856287	0.00367861	1	0	-0.001281	-0.055256	2.0376
176	2016	4	0	0	24.1167	3.4012	2.30259	0	0.3333	0.3127	0.612976	0.0456547	1	0.0223	0.022796	1.1322	1.04159
176	2017	4	0	0	24.1748	3.43399	2.30259	0	0.3333	0.3127	0.611733	0.0528152	1	0.0251	0.025695	0.002032	1.09942
176	2018	4	0	0.00361441	24.2561	3.46574	2.30259	0	0.3333	0.3127	0.623772	0.0533518	1	0.0145	0.024997	1.01478	0.921342
176	2019	4	0	0.0267298	24.3463	3.49651	2.30259	0	0.3333	0.3127	0.640408	0.0486925	1	0.0136	0.024174	-0.175279	0.955488
176	2020	4	0	0.0155709	24.3908	3.49651	2.19722	0	0.375	0.3127	0.638227	0.0541409	1	0.0113	0.026035	0.085694	1.13316
177	2011	1	0	0	21.3235	2.94444	1.79176	0	0.4	0.4529	0.32262	-0.0250929	0	0	0.004671	0.220874	2.10304
177	2012	1	0	0	21.325	2.99573	1.79176	0	0.4	0.3588	0.303001	0.0431751	0	0.0007	0.009081	-0.051955	2.50235
177	2013	1	0	0	21.3259	3.04452	1.79176	0	0.4	0.3346	0.262255	-0.0384478	0	0.0008	0.026701	0.125866	3.99014
177	2014	1	0	0	21.4866	3.09104	1.79176	0	0.4	0.3588	0.333412	-0.00413974	0	0.001	0.0358	0.415529	6.94641
177	2015	1	0	0	22.0577	3.13549	1.79176	0	0.4	0.3148	0.0980137	-0.0567475	0	0.0013	0.011004	0.229824	4.62472
177	2016	1	0	0	22.1513	3.17805	1.79176	0	0.4	0.2772	0.163072	-0.00886853	0	0.0017	0.001282	-0.155373	3.27234
177	2018	1	0	0	22.1828	3.2581	1.79176	0	0.4	0.2822	0.213906	-0.148578	0	0.001	0.007299	-0.051657	1.40855
177	2019	1	0	0	22.1704	3.29584	1.79176	0	0.4	0.254	0.158587	0.0830416	0	0.001	0.00425	0.169875	1.472
177	2020	1	0	0	22.3198	3.3322	1.79176	0	0.4	0.224	0.335763	-0.0210141	0	0.0041	-0.0609	0.312231	1.41604
178	2011	6	0	0	20.2976	3.21888	2.30259	0	0.3333	0.2314	0.488884	0.140793	0	0	0.078525	0.243233	2.62051
178	2012	6	0	0	20.257	3.2581	2.30259	0	0.3333	0.2314	0.464663	0.0204079	0	0	0.025901	0.640643	2.63851
178	2013	6	0	0.0179372	20.6245	3.29584	2.30259	0	0.3333	0.2314	0.263404	0.0224944	0	0	0.043158	0.497321	1.90458
178	2014	6	0	0.0540176	20.4602	3.3322	2.30259	0	0.3333	0.3868	0.13501	0.0300071	0	0	0.022336	0.44483	2.48213
178	2015	6	0	0.045045	20.4878	3.3673	2.30259	0	0.3333	0.3908	0.177676	0.0689869	0	0	0.017836	0.301819	4.39148
178	2016	6	0	0.0478927	21.1812	3.4012	2.19722	0	0.375	0.4094	0.300704	-0.0566048	0	0	-0.03269	0.016484	2.15736
178	2017	4	0	0.0461042	21.2689	3.43399	2.07944	0	0.4286	0.4094	0.357766	0.0473395	0	0	0.01554	0.452913	1.95659
178	2018	4	0	0.00605217	21.214	3.46574	2.30259	0	0.3333	0.2964	0.432778	0.00859473	0	0	-0.114084	0.054115	1.66222
178	2019	4	0	0	21.4096	3.49651	2.30259	0	0.3333	0.32	0.50351	0.0272807	0	0.0003	0.021896	0.551805	1.5937
178	2020	4	0	0	21.4661	3.49651	2.3979	0	0.4	0.32	0.500502	0.0522118	0	0.0013	0.020071	0.571905	1.57858
179	2011	6	0	0	22.2106	2.94444	2.07944	0	0.4286	0.1381	0.274073	-0.0704689	0	0	-0.005006	-0.366506	0.976566
179	2012	6	0	0	22.1487	2.99573	2.07944	0	0.4286	0.1381	0.244319	0.1194	0	0	-0.011547	-0.23018	1.04511
180	2013	3	0	0	20.7774	2.89037	2.48491	0	0.3636	0.2997	0.738589	-0.00903327	0	0.069	-0.11331	-0.418057	1.85766
180	2014	3	0	0	20.7683	2.94444	2.48491	0	0.3636	0.2997	0.720412	-0.0389467	0	0.0293	0.019681	0.051442	2.43831
180	2015	3	0.693147	0	20.9132	2.99573	2.48491	0	0.3636	0.5343	0.382771	-0.0513804	0	0.0404	-0.113502	-0.753067	2.90895
180	2016	3	0	0.0178731	20.9061	3.04452	2.48491	0	0.3636	0.5443	0.448156	-0.0366779	0	0.0334	-0.070327	4.77342	4.98421
180	2019	3	0	0	21.145	3.17805	2.30259	0	0.3333	0.5213	0.749768	0.00701464	0	0.045	-0.21254	0.077017	2.32761
181	2011	3	0	0	22.1683	2.77259	2.30259	0	0.3333	0.5389	0.349073	0.147555	1	0	0.133525	0.639099	4.56912
181	2012	3	0.693147	0	22.3925	2.83321	2.30259	0	0.3333	0.5389	0.364091	0.204755	1	0.0415	0.136694	-0.089376	3.30972
181	2013	3	1.25276	0.023753	22.484	2.89037	2.19722	0	0.375	0.5389	0.356576	0.109724	1	0.0398	0.10693	0.173307	2.1181
181	2014	3	1.09861	0	22.5817	2.94444	2.30259	0	0.3333	0.5388	0.348088	0.0604184	1	0.0329	0.093091	-0.014311	2.9097
181	2015	3	0	0.0875848	22.695	2.99573	2.30259	0	0.3333	0.5389	0.327075	0.109995	1	0.0309	0.099619	-0.04793	2.66117
181	2016	3	0	0.043611	22.8907	3.04452	2.30259	0	0.3333	0.5389	0.319987	0.13544	1	0.0315	0.097333	0.034958	2.68647
181	2017	3	0.693147	0	23.041	3.09104	2.30259	0	0.3333	0.5389	0.326182	0.0916899	1	0.0316	0.116739	-0.029241	3.24365
181	2018	3	0	0.0534188	23.2498	3.13549	2.30259	0	0.3333	0.5389	0.35813	0.115179	1	0.0259	0.139163	-0.027779	2.33977
181	2019	3	0	0.0839823	23.3531	3.17805	2.30259	0	0.3333	0.5389	0.320024	0.0138738	1	0.0258	0.155559	-0.00031	4.62754
181	2020	3	0	0.065971	23.4437	3.21888	2.30259	0	0.3333	0.5389	0.31197	0.238667	1	0.0292	0.121679	-0.128307	7.90058
182	2011	3	0	0	22.4935	2.94444	2.30259	1	0.3333	0.3247	0.702104	-0.0397321	1	0	-0.06526	-0.695642	1.11777
182	2012	3	0	0	22.5139	2.99573	2.19722	1	0.375	0.225	0.706934	0.0143644	1	0.031	0.000906	-0.133303	1.05513
182	2013	3	0	0	22.7454	3.04452	2.30259	1	0.3333	0.225	0.788334	-0.0352613	1	0	-0.021868	0.054615	1.09418
182	2014	3	0	0.0995874	22.8719	3.09104	2.30259	1	0.3333	0.2301	0.677917	0.00548136	1	0.0277	0.009777	0.062949	1.18427
182	2015	3	0	0	22.8857	3.13549	2.30259	0	0.4444	0.2146	0.723788	0.0114695	1	0.031	-0.045113	-0.028894	1.26797
182	2016	3	0.693147	0.110497	23.0046	3.17805	2.30259	0	0.4444	0.215	0.751378	0.0392763	1	0.0163	0.002691	-0.188888	1.21825
182	2017	3	0	0.0696702	23.0835	3.21888	2.30259	0	0.4444	0.2105	0.759463	-0.0284337	1	0.0218	0.00869	0.041563	1.28564
182	2018	3	0	0	23.1845	3.2581	2.30259	0	0.4444	0.2602	0.693411	0.0243277	0	0.0273	0.017184	-0.010378	1.15561
182	2019	3	0	0.0252321	23.2522	3.29584	2.30259	0	0.4444	0.2441	0.687569	0.0281184	0	0.0171	0.013592	0.120683	1.20396
182	2020	3	0	0.02388	23.2219	3.3322	2.48491	0	0.3636	0.2436	0.661161	0.0469286	0	0.017	0.00089	0.076067	1.20723
183	2012	4	0	0	22.845	2.83321	2.30259	1	0.3333	0.4187	0.478082	0.117231	1	0.0019	0.087021	0.125281	1.29038
183	2013	4	0	0	23.0654	2.89037	2.19722	1	0.375	0.4205	0.346266	0.103762	1	0.0021	0.072126	-0.029391	1.57933
183	2014	4	0	0	23.2207	2.94444	2.30259	1	0.3333	0.4205	0.383473	0.0965585	1	0.00105	0.062666	0.280609	1.73079
183	2017	4	0	0.0113135	23.6547	3.09104	2.30259	0	0.3333	0.421	0.456978	0.0883658	1	0.0029	0.048849	0.021869	1.32157
183	2018	4	0	0	23.7641	3.13549	1.79176	0	0.5714	0.4218	0.466923	0.0913366	1	0.0018	0.048214	0.064535	1.04214
183	2019	4	0	0.00565451	23.9556	3.17805	1.94591	0	0.5	0.4218	0.526595	0.0742553	1	0.0008	0.043435	0.32804	1.07228
183	2020	4	0	0.0172881	24.1534	3.21888	2.30259	0	0.3333	0.4218	0.574368	0.0890981	1	0.0005	0.042848	0.144289	1.03854
184	2011	3	0	0	22.3157	2.77259	2.30259	0	0.4444	0.2031	0.691834	0.0394111	1	0	0.007339	-0.017066	1.11035
184	2012	3	0	0	22.2948	2.83321	2.30259	0	0.4444	0.2031	0.680971	0.0568467	1	0.0058	0.004362	0.067343	1.06362
184	2013	3	0	0	22.3047	2.89037	2.30259	0	0.3333	0.2031	0.679285	0.097895	1	0.0069	0.005689	-0.097097	1.11214
184	2014	3	0	0.162734	22.3429	2.94444	2.30259	0	0.3333	0.2271	0.504491	0.109811	1	0.03	0.011515	-0.249323	1.22124
184	2015	3	0	0.170027	22.499	2.99573	2.19722	0	0.375	0.2338	0.560562	0.0210363	1	0.0346	0.010026	0.299325	1.65018
184	2016	3	0	0.189115	22.704	3.04452	2.30259	0	0.3333	0.2338	0.627498	0.00405113	1	0.0231	0.01075	0.022397	1.34112
184	2017	3	0	0.178183	22.8491	3.09104	2.30259	0	0.3333	0.2387	0.665051	-0.0726803	1	0.0344	0.012167	0.032996	1.16105
184	2018	3	0	0.0398367	22.9166	3.13549	2.19722	0	0.375	0.2574	0.570377	-0.0255453	1	0.0329	0.003221	-0.056684	0.931576
184	2019	3	0	0.0409144	23.0139	3.17805	2.30259	0	0.3333	0.2596	0.63229	-0.0233856	1	0.0463	-0.031526	0.011325	1.02676
184	2020	3	0	0.0501222	23.0318	3.21888	2.30259	0	0.3333	0.3219	0.650014	0.00804601	1	0.0464	-0.007182	-0.039974	0.997589
185	2011	4	0	0	23.4706	2.89037	2.30259	0	0.3333	0.5501	0.739262	0.0105492	1	0	0.001043	-0.016826	0.996954
185	2012	4	0	0.0193573	23.557	2.94444	2.30259	0	0.3333	0.5501	0.751395	0.0886102	1	0	0.010017	0.032868	0.979146
185	2013	4	0	0	23.6136	2.99573	2.30259	0	0.3333	0.5501	0.712163	0.168667	1	0	0.059632	-0.013367	0.939067
185	2014	4	0	0.0149276	23.9527	3.04452	2.30259	0	0.3333	0.6721	0.566119	0.184408	1	0	0.105283	-0.150735	1.14576
185	2015	4	0	0	23.9754	3.09104	2.30259	0	0.3333	0.6721	0.513648	0.134965	1	0	0.101538	0.035657	1.15369
185	2016	4	0	0	24.0988	3.13549	2.19722	1	0.3	0.6731	0.546095	0.0980011	1	0	0.066521	0.160461	1.05488
185	2017	4	0	0.0209161	24.1626	3.17805	2.30259	0	0.3333	0.6563	0.583054	0.0403579	1	0	0.010021	0.390276	1.016
185	2018	4	0	0.00544247	24.1844	3.21888	2.30259	0	0.3333	0.6563	0.577559	0.0805509	1	0.0005	0.020772	0.10842	0.914777
185	2019	4	0	0.0055057	24.2001	3.2581	2.30259	0	0.3333	0.6563	0.570936	0.076771	1	0.0037	0.02766	0.177545	0.903681
185	2020	4	0	0	24.2462	3.29584	2.30259	0	0.3333	0.6563	0.565608	0.0776846	1	0.0007	0.035619	0.315649	0.91618
186	2011	4	0	0	22.8238	2.94444	2.30259	0	0.3333	0.1685	0.602083	0.0649994	1	0	0.010665	-0.134051	0.975075
186	2012	4	0	0	22.8618	2.99573	2.30259	0	0.3333	0.1685	0.603037	0.0759291	1	0.0043	0.017404	-0.068803	0.993069
186	2013	4	0	0	22.8854	3.04452	2.19722	0	0.375	0.1443	0.570881	0.0949318	1	0.0049	0.026972	-0.130805	1.0984
186	2014	4	0	0	22.8764	3.09104	2.30259	0	0.3333	0.1443	0.535824	0.0882141	1	0.0039	0.03146	-0.169485	1.25283
186	2015	4	0	0	22.8642	3.13549	2.48491	0	0.3636	0.1443	0.506576	0.0980333	1	0.005	0.035444	-0.112872	1.83245
186	2016	4	0	0	22.9018	3.17805	2.48491	0	0.3636	0.1443	0.490746	0.130129	1	0.0079	0.052441	-0.097677	1.54117
187	2012	4	0	0	23.2877	2.99573	2.30259	0	0.3333	0.7587	0.629277	0.0742346	1	0	0.072126	0.038376	1.09384
188	2012	2	0	0	20.7727	2.94444	2.48491	0	0.3636	0.4564	0.245279	0.259748	0	0	0.188078	-0.414294	2.5068
188	2013	2	0	0	20.4761	2.99573	2.48491	0	0.3636	0.4564	0.325185	0.259748	0	0	0.188078	0.225379	2.35593
188	2014	2	0	0	20.8411	3.04452	2.48491	0	0.3636	0.4503	0.279382	0.259748	0	0	0.188078	0.200252	5.08901
188	2015	2	0	0.0448531	21.0658	3.09104	2.30259	0	0.3333	0.1586	0.252861	0.185257	0	0	0.188078	0.080884	5.38838
188	2016	2	0	0	21.7675	3.13549	2.30259	0	0.3333	0.2988	0.068488	0.1254	0	0	0.116654	0.120119	2.82412
188	2017	2	0	0	22.1629	3.17805	2.30259	0	0.3333	0.2988	0.305247	0.124222	0	0	0.095454	-0.290245	2.08926
188	2018	2	0	0	22.034	3.21888	2.30259	0	0.3333	0.313	0.420842	0.212972	0	0	0.150308	-0.059121	1.86015
188	2019	2	0	0	22.193	3.2581	2.30259	0	0.3333	0.313	0.387562	0.137467	0	0	0.128803	0.179433	2.48174
188	2020	2	0	0	22.2586	3.29584	2.30259	0	0.3333	0.313	0.4348	0.128971	0	0.0094	0.089025	0.038632	2.51051
189	2011	3	0	0	19.2055	2.77259	2.30259	0	0.3333	0.5575	0.5759	-0.00800104	1	0	-0.013859	0.166053	3.29343
189	2013	3	0	0.0108143	19.9763	2.89037	2.30259	0	0.3333	0.5061	0.274286	0.00956125	1	0	-0.025798	0.23069	3.25296
189	2014	4	0	0.0101492	21.5909	2.94444	2.30259	0	0.3333	0.2901	0.544648	0.0309927	1	0	0.016419	-0.078675	1.42515
189	2015	4	0	0	21.6163	2.99573	2.30259	0	0.3333	0.2951	0.533771	0.0267669	1	0	0.019191	-0.06807	2.31653
189	2016	4	0	0	21.9659	3.04452	2.30259	0	0.3333	0.2951	0.658364	0.0428889	1	0.0018	0.012898	0.218967	1.51137
189	2017	4	0	0.0120569	22.4554	3.09104	2.30259	0	0.3333	0.2246	0.562089	-0.0165493	1	0.0194	0.030983	0.088067	1.27574
189	2018	4	0	0	22.5709	3.13549	2.30259	0	0.3333	0.2246	0.587193	-0.00945916	1	0.0175	0.014498	0.119855	1.08877
189	2019	4	0	0.011961	22.8579	3.17805	2.30259	0	0.3333	0.2246	0.669936	0.0589355	1	0.0141	0.005959	0.82909	0.96569
189	2020	4	0	0	22.8846	3.21888	2.30259	0	0.3333	0.2246	0.676494	0.016591	1	0.0107	0.002158	0.360106	0.916686
190	2011	3	0	0	20.8587	2.77259	2.30259	0	0.3333	0.1525	0.388075	-0.00269588	1	0	-0.015621	-0.137504	2.39954
190	2012	3	0	0	21.134	2.83321	2.07944	0	0.4286	0.1311	0.28586	0.0255969	1	0	0.001359	0.280649	1.7511
190	2013	3	0	0	21.0994	2.89037	2.07944	0	0.4286	0.1259	0.321696	-0.029025	1	0	0.015886	0.295543	2.26041
190	2014	3	0	0	21.0052	2.94444	2.07944	0	0.4286	0.1259	0.347532	0.000938252	0	0	-0.095656	0.36677	2.41709
190	2015	3	0	0	20.7366	2.99573	2.07944	0	0.4286	0.1259	0.306566	0.0202963	0	0	-0.146827	-0.060987	8.85972
190	2017	3	0	0.332278	22.0663	3.09104	2.07944	1	0.4286	0.0782	0.237389	-0.00806949	0	0.1407	0.018312	0.19999	1.62922
190	2018	9	0	0.210726	22.154	3.13549	2.07944	1	0.4286	0.0782	0.323712	0.0128839	0	0.0434	0.025915	-0.231671	1.28021
191	2012	3	0	0.12147	21.424	2.99573	2.07944	0	0.4286	0.2352	0.726068	0.024429	0	0.0441	0.024427	0.266624	1.81033
191	2015	18	0	0.302383	21.5966	3.13549	2.19722	0	0.375	0.4813	0.286123	0.0384042	1	0	0.131661	0.377136	3.5373
191	2016	18	0	0.516008	21.8095	3.17805	2.19722	0	0.375	0.4813	0.326426	0.0977647	1	0.0093	0.095694	0.45115	2.62129
191	2017	18	0	0.265471	21.8866	3.21888	2.19722	0	0.375	0.4813	0.373694	0.0578783	1	0.0121	0.065656	0.423578	1.62272
191	2018	18	0	0.113456	21.9015	3.2581	2.19722	0	0.375	0.4813	0.346797	0.0812074	1	0.0084	0.048252	0.361821	1.5352
191	2019	18	0	0.0798297	21.9938	3.29584	2.07944	0	0.4286	0.4813	0.443476	0.0615414	1	0.009	0.016249	0.262728	1.74306
191	2020	18	0	0.046516	21.8938	3.3322	2.07944	0	0.4286	0.4807	0.51301	0.0672042	1	0.0069	-0.115134	0.803732	1.65806
192	2011	11	0	0.0151378	22.5569	2.77259	2.07944	0	0.4286	0.2912	0.511386	-0.0128529	0	0	0.029938	-0.042877	0.970445
192	2013	11	0	0.23015	22.8705	2.89037	2.07944	0	0.4286	0.2912	0.595973	-0.0523044	0	0	0.021953	0.327008	1.0462
192	2014	11	0	0.056926	23.1426	2.94444	2.07944	0	0.4286	0.2912	0.612349	-0.0146399	0	0	-0.046452	-0.259388	0.949988
192	2015	11	0	0.115808	23.0508	2.99573	2.07944	0	0.4286	0.2912	0.597069	-0.00152463	1	0	0.006665	0.724268	1.05056
192	2016	11	0	0.0834725	23.0057	3.04452	2.07944	0	0.4286	0.2912	0.62328	0.0179521	1	0	-0.044781	0.29341	1.30957
192	2017	11	0	0.0136426	22.6995	3.09104	2.07944	0	0.4286	0.2912	0.490094	0.0205796	1	0	0.026359	0.226033	1.14277
192	2018	11	0	0.00547046	22.6078	3.13549	2.07944	0	0.4286	0.2913	0.433104	-0.00142892	1	0	0.012871	0.034029	0.991274
192	2019	11	0	0	22.4781	3.17805	2.07944	0	0.4286	0.2912	0.392218	0.0284574	1	0	-0.011319	0.395501	1.0316
192	2020	11	0	0.0224077	22.5022	3.21888	2.07944	0	0.4286	0.2997	0.388234	0.0628338	0	0	0.019482	8.48315	0.851125
193	2011	11	0	0	21.091	2.94444	2.19722	0	0.375	0.2482	0.306599	0.259748	0	0	0.114449	0	1.64846
193	2012	11	0	0	21.1815	2.99573	2.30259	1	0.3333	0.26	0.320264	0.112214	0	0	0.05218	8.48315	1.52878
193	2013	11	0	0	21.3069	3.04452	2.30259	1	0.3333	0.26	0.348552	0.0475283	0	0	0.056302	8.48315	1.50541
193	2014	11	0	0.0817216	21.3522	3.09104	2.30259	1	0.3333	0.1118	0.313943	0.0133414	0	0	0.06174	8.48315	2.39619
193	2015	11	0	0.0484809	21.4076	3.13549	2.30259	1	0.3333	0.1034	0.342105	0.0161849	0	0	0.009157	8.48315	2.49805
193	2016	19	0	0.0459348	21.4731	3.17805	2.19722	1	0.375	0.1034	0.319399	-0.015302	0	0	0.062835	8.48315	2.39926
193	2017	19	0	0.0146007	21.2842	3.21888	1.79176	1	0.4	0.1781	0.100147	-0.208	0	0	0.076666	0.112719	1.84476
193	2018	19	0	0	21.8103	3.2581	1.79176	1	0.4	0.2522	0.489026	-0.208	0	0	-0.020768	0.836913	1.01827
193	2019	19	0	0	22.1589	3.29584	1.79176	0	0.4	0.2377	0.6333	-0.0212156	0	0	0.006134	8.48315	1.02438
193	2020	19	0	0	22.0796	3.3322	1.94591	0	0.3333	0.2377	0.681031	-0.0191569	0	0	-0.078891	-0.609438	1.03328
194	2011	12	0	0.0295858	20.3164	2.89037	2.30259	0	0.3333	0.3223	0.344432	0.12242	1	0	0.041361	0.480767	2.22597
194	2013	14	0	0	20.2813	2.99573	2.30259	0	0.3333	0.3223	0.27882	-0.0198763	1	0	0.013258	-0.060491	2.27033
194	2014	14	0	0.0369185	20.1727	3.04452	2.30259	0	0.3333	0.3223	0.242374	-0.00124625	1	0	-0.036094	0.096084	3.83033
194	2015	14	0	0.101276	20.8691	3.09104	2.19722	0	0.375	0.2826	0.280704	-0.095472	1	0	0.007437	-0.032609	3.05979
194	2016	14	0	0.0191534	21.0467	3.13549	2.30259	0	0.3333	0.2729	0.388244	-0.0364127	1	0	0.006583	0.096928	2.92601
194	2017	14	0	0.137417	21.0618	3.17805	2.19722	0	0.375	0.2729	0.416292	-0.100213	1	0	-0.014345	-0.15452	2.38473
194	2018	14	0	0.0141004	20.9127	3.21888	2.19722	0	0.375	0.2729	0.279825	-0.0509778	1	0	0.071504	-0.093909	1.74232
194	2019	14	0	0.0747105	20.9379	3.2581	2.3979	1	0.3	0.2729	0.309182	-0.0332468	1	0	-0.026068	-0.290417	2.05398
194	2020	14	0	0.0483559	21.0052	3.29584	2.30259	1	0.3333	0.2729	0.326183	-0.130574	1	0	0.025059	0.500253	1.80367
195	2012	3	0	0	20.3914	2.99573	2.30259	0	0.3333	0.1554	0.185848	-0.208	0	0	-0.064276	0.252816	2.14039
195	2013	3	0	0	20.4218	3.04452	2.30259	1	0.3333	0.1243	0.194868	-0.057625	0	0	0.015408	-0.753067	2.06931
195	2014	3	0	0.222519	20.3777	3.09104	2.30259	1	0.3333	0.1243	0.229481	0.181702	0	0	-0.070978	-0.117361	3.32395
195	2017	3	0	0	21.3717	3.21888	2.30259	0	0.3333	0.1243	0.598095	-0.00833583	0	0	-0.011256	-0.482529	1.90026
195	2018	3	0	0.00731101	21.2467	3.2581	2.30259	1	0.3333	0.1184	0.639204	-0.00417684	0	0	-0.095926	-0.753067	1.709
196	2011	3	0	0	22.317	2.94444	2.19722	0	0.3	0.24	0.502092	0.0550345	1	0	0.077464	-0.045682	1.56251
196	2012	3	0	0	22.5399	2.99573	2.30259	0	0.3333	0.24	0.602019	0.0528625	1	0.0003	-0.002497	-0.043379	1.44743
196	2013	3	0	0	22.6967	3.04452	2.48491	0	0.4545	0.1775	0.399113	-0.00452617	1	0.0005	0.036151	-0.010212	1.25603
196	2018	3	0	0	22.7307	3.2581	2.30259	0	0.3333	0.173	0.432418	0.112684	0	0	-0.05939	0.020809	1.06648
196	2019	3	0	0	22.6711	3.29584	2.30259	0	0.3333	0.173	0.384877	0.103685	0	0	0.015206	-0.022384	1.11913
196	2020	3	0	0	22.6886	3.3322	2.30259	0	0.3333	0.173	0.32387	0.116075	0	0	0.079572	-0.008029	1.4959
197	2013	8	0	0.0163159	19.2055	3.04452	1.94591	1	0.5	0.1681	0.281228	0.0229497	0	0	-0.019299	1.09988	8.85972
197	2014	8	0	0	19.2055	3.09104	1.94591	1	0.5	0.1681	0.26004	0.0213188	0	0	0.021945	0.624547	8.85972
197	2015	8	0	0	19.2055	3.13549	1.94591	1	0.5	0.1681	0.266477	-0.0166419	0	0	-0.071294	0.628468	8.85972
197	2016	8	0	0.0718004	19.2055	3.17805	1.94591	1	0.5	0.169	0.295585	0.0262354	0	0	-0.025237	0.692681	8.85972
198	2012	3	0	0	21.1058	2.99573	2.30259	0	0.3333	0.1638	0.564787	0.0740244	0	0	0.002886	-0.32304	1.26941
198	2013	3	0	0	20.909	3.04452	2.30259	0	0.3333	0.1638	0.495739	-0.04958	0	0.0313	-0.030536	0.090822	1.65425
198	2015	3	0	0.0160231	22.717	3.13549	2.30259	0	0.3333	0.4288	0.733866	0.246902	0	0.01	0.035883	-0.590318	1.25891
198	2016	11	0	0.0343328	22.6427	3.17805	2.30259	1	0.3333	0.4288	0.713111	0.121055	0	0.0055	0.02789	8.48315	1.40969
198	2018	11	0	0.00613027	23.2316	3.2581	2.19722	0	0.375	0.4297	0.757065	0.0889286	0	0.0093	0.010427	1.10787	1.07864
198	2019	11	0	0	23.0465	3.29584	2.30259	0	0.3333	0.3704	0.739543	0.0690465	0	0.0102	0.012139	3.11077	1.07543
198	2020	11	0	0.0303846	22.9696	3.3322	2.30259	0	0.3333	0.2934	0.719366	-0.0404713	0	0.0095	0.004038	-0.547492	1.34317
199	2011	11	0	0	23.0129	2.94444	2.07944	0	0.4286	0.1998	0.620365	-0.129065	0	0	0.03637	1.95766	1.00672
199	2012	11	0	0	23.1777	2.99573	1.79176	0	0.4	0.1998	0.655948	0.104353	0	0	0.026837	-0.582662	1.07575
199	2013	11	0	0	23.1869	3.04452	2.07944	0	0.4286	0.1998	0.615793	-0.158768	0	0	0.017738	4.30692	1.03946
199	2015	11	0	0	22.8939	3.13549	2.07944	0	0.4286	0.1998	0.49434	0.0314479	0	0	0.025228	2.47304	1.77707
199	2016	11	0	0	22.9091	3.17805	2.07944	0	0.4286	0.1998	0.511253	0.00517017	0	0	-0.053672	-0.753067	1.35031
199	2017	11	0	0	23.0433	3.21888	2.07944	0	0.4286	0.1998	0.572248	0.000703159	0	0	0.000779	-0.753067	1.04309
199	2018	11	0	0	22.6123	3.2581	2.07944	0	0.4286	0.1998	0.27457	0.102975	0	0	0.052338	-0.0875	0.851125
199	2019	11	0	0.00445276	22.5252	3.29584	2.07944	0	0.4286	0.1998	0.280011	0.0272865	0	0	0.004948	-0.445696	0.853365
199	2020	11	0	0	22.4844	3.3322	2.07944	0	0.4286	0.1998	0.0840796	-0.010969	0	0	0.065064	8.48315	0.851125
200	2011	3	0	0	21.8967	2.77259	1.79176	0	0.4	0.6	0.770406	0.0378376	1	0	-0.029868	-0.335173	1.60108
200	2012	3	0	0	21.7562	2.83321	1.79176	0	0.4	0.6	0.75248	0.0131043	1	0	-0.010089	0.409563	1.59587
200	2014	3	0	0	21.5139	2.94444	1.79176	0	0.4	0.6	0.728326	0.00806788	1	0.0211	-0.05224	0.229459	1.9829
201	2011	3	0.693147	0	22.124	2.77259	2.30259	0	0.3333	0.3207	0.451667	-0.0582717	1	0	0.028482	-0.089615	0.943124
201	2012	3	0	0	22.2246	2.83321	2.19722	0	0.3	0.3207	0.457357	0.0784922	1	0.0171	0.051514	-0.25041	1.22024
201	2013	3	0	0	22.1925	2.89037	2.30259	0	0.3333	0.3207	0.41399	0.0795761	1	0.015	0.037005	-0.191272	1.01706
201	2014	3	0	0	22.1245	2.94444	2.19722	0	0.375	0.3207	0.353838	0.151301	1	0.0184	0.030062	-0.232104	1.23786
201	2015	3	1.79176	0.0336984	22.0866	2.99573	2.30259	0	0.3333	0.3063	0.321319	0.107017	1	0.017	0.030135	-0.161018	1.70264
201	2016	3	0	0	22.0779	3.04452	2.30259	0	0.3333	0.3063	0.312097	0.0863814	1	0.0179	0.022483	-0.173437	1.43426
201	2017	3	0	0	21.9813	3.09104	2.30259	0	0.3333	0.3063	0.252183	0.0293932	1	0.0165	0.004201	-0.229327	1.10242
201	2018	3	0	0	22.0554	3.13549	2.30259	0	0.3333	0.3063	0.30386	-0.0514028	1	0.0136	0.000827	-0.152775	0.851125
201	2019	3	0	0	22.122	3.17805	2.30259	0	0.3333	0.3063	0.337815	0.0424985	1	0.0117	0.002745	-0.131034	0.852453
202	2013	11	0	0	23.6282	3.04452	2.30259	0	0.3333	0.6598	0.806703	-0.19556	0	0	0.027473	1.16541	1.05127
202	2014	11	0	0.0175147	23.9299	3.09104	2.30259	0	0.3333	0.6598	0.848133	-0.0814985	0	0	0.016331	1.35229	1.32502
202	2015	11	0	0	24.2495	3.13549	2.30259	0	0.3333	0.5979	0.800459	-0.0853153	0	0	0.00847	1.36246	1.30713
202	2016	11	0	0.00994827	24.5204	3.17805	2.30259	0	0.3333	0.5979	0.843706	-0.0222037	0	0	0.010691	3.0404	1.1981
202	2017	11	0	0.0465658	24.6609	3.21888	2.30259	0	0.3333	0.5979	0.840289	0.0182235	0	0	0.01682	1.51786	1.04944
202	2018	11	0	0.00699692	24.7049	3.2581	2.19722	0	0.375	0.6117	0.813805	0.0716789	0	0	0.023314	1.44657	0.952162
202	2020	11	0	0.0114299	24.6431	3.3322	2.30259	0	0.3333	0.6117	0.834508	0.0618248	0	0	-0.024348	0.926968	0.926728
203	2014	3	0	0.0140944	19.7396	3.09104	2.30259	0	0.3333	0.1654	0.405503	-0.00667381	0	0.017	-0.107113	0.453784	4.78998
203	2015	3	0	0	19.5397	3.13549	2.19722	0	0.375	0.1654	0.444994	-0.0926796	0	0.0171	-0.171034	-0.638265	8.85972
203	2017	3	0	0	19.7957	3.21888	2.30259	0	0.3333	0.1654	0.496649	-0.171999	0	0.0128	-0.092783	0.671793	5.53886
203	2018	3	0	0	19.6502	3.2581	2.30259	0	0.3333	0.1654	0.402865	-0.208	0	0.0021	0.026658	8.48315	8.85972
203	2019	3	0	0	19.5725	3.29584	2.30259	0	0.3333	0.1654	0.320823	-0.208	0	0.0031	0.033797	0.12132	6.73131
204	2011	3	0	0	23.0339	2.94444	2.07944	0	0.4286	0.2392	0.0977966	0.0107436	0	0	0.188078	0.301951	1.45209
204	2012	3	0	0	23.1177	2.99573	2.07944	0	0.4286	0.2371	0.110211	0.0248508	0	0.0125	0.059287	0.176546	1.41962
204	2013	3	0	0	23.217	3.04452	2.07944	0	0.4286	0.2409	0.11983	0.0166208	0	0.028	0.087739	0.342905	1.37307
204	2014	3	0	0	23.3457	3.09104	2.07944	0	0.4286	0.2409	0.0806487	0.0209759	0	0.0398	0.102966	0.163596	2.18371
204	2015	3	0	0	23.7107	3.13549	2.07944	0	0.4286	0.2592	0.113463	0.019564	0	0.0404	0.13118	0.354708	1.45937
204	2016	3	0	0	23.7359	3.17805	2.07944	0	0.4286	0.2666	0.072096	0.0164112	0	0.0331	0.081406	0.382034	1.40098
204	2017	3	0	0.0340793	23.8077	3.21888	2.07944	0	0.4286	0.2666	0.0603057	0.011736	0	0.0316	0.084428	0.299278	1.24248
204	2018	3	0	0.0181802	23.9284	3.2581	2.07944	0	0.4286	0.2666	0.138458	0.014098	0	0.0372	0.037498	0.136353	0.851125
204	2019	3	0	0.0204214	23.9737	3.29584	1.94591	0	0.5	0.2665	0.130081	0.0147071	0	0.0526	0.054006	0.019317	0.87746
204	2020	3	0	0.010167	24.0321	3.3322	2.30259	0	0.3333	0.2665	0.139806	0.0142727	0	0.043	0.061835	0.2851	0.851125
205	2011	3	1.3687	0	24.3215	2.77259	2.77259	0	0.3333	0.4333	0.599021	0.0056722	1	0	0.025338	0.370034	1.04673
205	2012	3	1.4781	0	24.5545	2.83321	2.77259	0	0.3333	0.4493	0.666268	0.0110996	1	0.0575	0.030683	0.496028	1.25045
205	2013	3	1.83258	0.0198373	24.7004	2.89037	2.77259	0	0.3333	0.4104	0.650706	0.0343419	1	0.0421	0.064996	0.261139	1.60901
205	2014	3	1.35079	0.0367647	24.9673	2.94444	2.63906	0	0.3846	0.3911	0.63472	0.0542411	1	0.038	0.107882	0.288331	1.64194
205	2015	3	1.335	0.165524	25.2165	2.99573	2.63906	0	0.3846	0.3911	0.617805	0.0605598	1	0.0384	0.110973	0.239696	1.43585
205	2016	3	1.52305	0.161943	25.3915	3.04452	2.63906	0	0.4615	0.4088	0.592968	0.0214679	1	0.0408	0.096484	0.400456	1.21636
205	2017	3	1.48808	0.174102	25.3879	3.09104	2.63906	0	0.5385	0.4088	0.552762	-0.0129053	1	0.0454	0.067924	0.598852	1.0734
205	2018	3	1.2164	0.053354	25.2611	3.13549	2.70805	0	0.5714	0.1932	0.506327	-0.0415822	1	0.0577	0.007737	0.157493	0.851125
205	2019	3	1.09861	0.0203351	25.3043	3.17805	2.70805	0	0.5714	0.1932	0.549934	0.0397651	1	0.0634	-0.027138	0.671944	0.989625
205	2020	3	0	0.0497141	25.5184	3.21888	2.63906	0	0.5714	0.1905	0.557706	0.0882925	1	0.049	0.027196	0.245623	1.35975
206	2011	6	0	0	22.3254	2.89037	2.48491	0	0.3636	0.3708	0.831046	0.0599523	0	0	0.011926	-0.02501	1.15816
206	2012	6	0	0	22.3429	2.94444	2.48491	0	0.3636	0.3708	0.821884	0.000851406	0	0	0.009983	0.158348	1.09261
206	2013	6	0	0	22.4428	2.99573	2.48491	0	0.3636	0.3708	0.832431	-0.0289716	0	0	0.024264	0.00228	1.11216
206	2014	6	0	0	22.8053	3.04452	2.48491	0	0.3636	0.3708	0.819093	-0.0226136	0	0	0.071914	-0.090328	1.1479
206	2016	6	0	0	23.2356	3.13549	2.56495	0	0.4167	0.35	0.740831	0.00175106	0	0	0.044859	0.2944	1.6335
206	2017	6	0	0	22.921	3.17805	2.63906	1	0.3846	0.35	0.704506	-0.0486658	0	0	-0.04133	-0.221671	1.39471
206	2018	6	0	0	22.6629	3.21888	2.63906	1	0.3846	0.3809	0.612464	-0.155409	0	0	0.013403	0.053397	1.08951
206	2019	6	0	0	22.648	3.2581	2.63906	1	0.3846	0.3859	0.582253	0.0502838	0	0	0.028675	0.004044	1.15209
206	2020	6	0	0	22.6125	3.29584	2.63906	1	0.3846	0.3859	0.573951	-0.051451	0	0	0.008203	0.16794	1.62705
207	2011	3	0	0	21.3565	2.94444	2.30259	1	0.3333	0.2378	0.249239	0.0355413	0	0	-0.056901	0.288882	2.29729
207	2012	3	0	0	21.4483	2.99573	2.30259	1	0.3333	0.2378	0.255418	0.0454255	0	0.0077	0.006686	0.429685	2.09759
207	2013	3	0	0	21.492	3.04452	2.30259	1	0.3333	0.2378	0.334133	0.0605182	0	0.0067	-0.04657	0.221806	1.97831
207	2015	3	0	0	21.6026	3.13549	2.30259	0	0.3333	0.2423	0.259628	-0.0193976	0	0.0126	0.103992	0.622894	6.30497
207	2017	10	0	0	25.6679	3.21888	2.30259	0	0.3333	0.37	0.809817	0.00307355	0	0.0299	0.019074	0.645114	1.02501
207	2018	10	0	0.00821052	25.9065	3.2581	2.30259	0	0.3333	0.377	0.854059	0.0840449	0	0.0334	0.013336	0.277626	1.00393
208	2011	11	0	0	21.8513	2.99573	2.30259	0	0.3333	0.2245	0.955375	0.0447896	1	0	-0.001104	0.218172	1.40541
208	2012	11	0	0	21.7736	3.04452	2.30259	0	0.3333	0.2245	0.930626	0.0461318	1	0	0.000158	0.210302	1.39776
208	2013	5	0	0	21.9308	3.09104	2.30259	0	0.3333	0.2245	0.940926	0.040245	1	0	0.0055	0.992204	1.31707
208	2014	5	0	0.0100281	22.0266	3.13549	2.30259	0	0.3333	0.2245	0.959318	0.0409246	1	0	-0.010816	0.492321	1.40783
208	2015	5	0	0.0286738	22.1023	3.17805	2.30259	0	0.3333	0.454	0.827119	-0.0253112	1	0	0.012388	0.345461	1.71839
208	2016	5	0	0.0304368	21.9713	3.21888	2.19722	1	0.375	0.454	0.792944	0.0183751	1	0	0.009673	-0.222365	1.64399
208	2017	5	0	0	21.8173	3.2581	2.19722	1	0.375	0.454	0.738966	0.0378369	1	0	0.009751	0.770099	1.36872
208	2018	5	0	0	21.9825	3.29584	2.19722	1	0.375	0.454	0.752415	-0.0437919	1	0	0.022827	3.02904	1.37727
208	2019	5	0	0	22.4951	3.3322	2.30259	0	0.3333	0.454	0.812086	-0.0413751	1	0	0.018103	1.25053	1.20205
208	2020	5	0	0.107831	22.8442	3.3673	2.30259	0	0.3333	0.4888	0.797314	0.0192206	1	0.0013	0.032068	0.809725	1.08233
209	2011	3	0	0	24.1679	2.94444	2.48491	0	0.4545	0.3063	0.525744	0.187422	1	0	0.000403	0.218889	1.37379
209	2012	2	0	0	24.1592	2.99573	2.3979	1	0.5	0.3063	0.504488	0.0502573	1	0.0163	0.019269	0.057222	1.35733
209	2013	2	0	0	24.2998	3.04452	2.48491	0	0.3636	0.3063	0.577386	0.00916249	1	0.0176	0.015723	0.058787	1.05082
209	2014	2	0	0	24.6811	3.09104	2.48491	0	0.3636	0.3063	0.767554	0.0319327	1	0.0209	-0.114082	-0.040498	1.19795
209	2015	2	0	0	24.7488	3.13549	2.48491	0	0.3636	0.3549	0.825853	0.000527644	1	0.0336	-0.043249	-0.018893	1.21571
209	2019	3	0	0.00714541	23.2856	3.29584	2.30259	0	0.3333	0.3549	0.256702	0.253107	1	0.0354	0.112329	-0.109648	1.66105
209	2020	3	0	0	23.1785	3.3322	2.19722	0	0.375	0.3549	0.158988	0.051514	1	0.0359	0.020834	-0.022525	1.65968
210	2011	3	0	0	24.1973	2.99573	2.56495	0	0.3333	0.5183	0.645426	0.13373	1	0	0.047552	0.062291	1.38603
210	2012	3	0	0	24.4095	3.04452	2.70805	0	0.3571	0.5183	0.697281	-0.0179701	1	0.0171	0.019563	0.291611	1.37079
210	2013	3	0	0	24.4058	3.09104	2.63906	0	0.3846	0.5183	0.699186	0.0149525	1	0.0196	0.01384	0.366829	1.05756
210	2014	3	0	0.0695687	24.5719	3.13549	2.3979	0	0.4	0.3955	0.666115	0.0488373	1	0.0181	0.007188	-0.062232	1.2207
210	2015	3	0.693147	0	24.5113	3.17805	2.56495	0	0.3333	0.3955	0.66883	0.110361	1	0.0116	-0.016524	-0.162555	1.44376
210	2016	3	0	0	24.5209	3.21888	2.56495	0	0.3333	0.3955	0.60694	0.108501	1	0.0115	0.007275	-0.060972	1.26727
210	2017	3	2.19722	0	24.5902	3.2581	2.56495	0	0.3333	0.3653	0.611346	-0.0161393	1	0.0122	0.015508	-0.025355	1.23112
210	2018	3	0.693147	0	24.5731	3.29584	2.56495	0	0.3333	0.3653	0.585336	0.120564	1	0.0135	0.020858	0.125321	1.02424
210	2019	3	0	0.029383	24.5926	3.3322	2.56495	0	0.3333	0.3653	0.582374	0.0847439	1	0.0161	0.021228	0.009821	1.08564
210	2020	3	0	0.0230958	24.678	3.3673	2.56495	0	0.3333	0.3653	0.604078	0.0413283	1	0.0165	0.018417	0.013342	1.1225
211	2011	11	0	0	23.0892	2.94444	2.30259	0	0.3333	0.7365	0.786991	0.0399873	0	0	0.049029	8.48315	1.03745
211	2012	11	0	0	23.1282	2.99573	2.30259	0	0.3333	0.7365	0.746061	0.0898551	0	0	0.052735	0.000133	1.42938
211	2013	11	0	0	23.2792	3.04452	2.30259	0	0.3333	0.7365	0.766583	-0.0740224	0	0	0.047337	8.48315	1.12448
211	2014	11	0	0.0218436	23.2045	3.09104	2.30259	0	0.3333	0.6887	0.704834	-0.0314513	0	0	0.048891	8.48315	1.2549
211	2015	11	0	0	23.1991	3.13549	2.30259	0	0.3333	0.6887	0.68359	0.259748	0	0	0.027488	-0.056177	1.9046
211	2016	11	0	0	23.535	3.17805	2.30259	0	0.3333	0.6133	0.662786	0.198603	0	0	0.021704	0.261699	1.33763
211	2017	11	0	0	23.34	3.21888	2.30259	0	0.3333	0.6133	0.553553	0.144056	0	0	0.055338	-0.634918	1.3193
211	2018	11	0	0.00536279	23.2594	3.2581	2.30259	0	0.3333	0.6133	0.487119	0.115329	0	0	0.087472	2.96696	1.05912
211	2019	11	0	0.0325309	22.8456	3.29584	2.30259	0	0.3333	0.6133	0.215948	0.043243	0	0	0.077314	-0.557061	1.10732
211	2020	11	0	0.00660546	22.7312	3.3322	2.30259	0	0.3333	0.6133	0.14803	-0.208	0	0	0.033942	-0.640029	1.14092
212	2011	19	0	0	22.0477	2.94444	2.19722	0	0.375	0.1806	0.814329	-0.0679261	1	0	0.003927	0.234272	1.20166
212	2012	6	0	0	22.3184	2.99573	2.07944	0	0.4286	0.1806	0.723404	0.0275539	1	0	0.003108	0.14209	1.06333
212	2013	6	0	0	22.4607	3.04452	2.07944	0	0.4286	0.1806	0.744141	-0.0311121	1	0	0.003904	0.124784	1.11186
212	2014	6	0	0	22.5028	3.09104	2.07944	1	0.4286	0.1806	0.758119	-0.037026	1	0	0.000506	0.363059	1.18599
212	2015	6	0	0.0666519	22.6908	3.13549	2.07944	1	0.4286	0.1806	0.809664	0.0598952	1	0	0.005014	0.165869	1.4728
212	2016	6	0	0.0468677	22.6338	3.17805	2.07944	1	0.4286	0.1806	0.791871	0.0356285	1	0	0.005911	0.122932	1.37609
212	2017	6	0	0	22.6759	3.21888	1.94591	1	0.5	0.1806	0.792013	0.0430272	1	0	0.008711	-0.015442	1.1956
212	2018	6	0	0.0121359	22.7739	3.2581	2.07944	0	0.4286	0.1806	0.797246	0.101263	1	0	0.004037	0.010665	1.02843
212	2019	6	0	0.0189401	22.868	3.29584	2.07944	0	0.4286	0.1806	0.799435	0.174864	1	0	0.009518	0.029919	1.15211
212	2020	6	0	0.00411743	22.9405	3.3322	2.07944	0	0.4286	0.1806	0.794325	-0.198328	1	0	0.015612	0.952123	1.00168
213	2013	3	0	0	19.5033	3.17805	2.30259	0	0.3333	0.3672	0.231722	-0.113234	0	0	0.018734	-0.38807	6.85785
213	2015	3	0	0	19.2081	3.2581	2.30259	0	0.3333	0.1366	0.269247	0.179283	0	0	-0.192121	0.326983	8.85972
213	2017	3	0	0.0286779	20.7126	3.3322	2.30259	1	0.3333	0.2	0.837472	-0.208	0	0	-0.025262	-0.002416	4.73987
213	2018	3	0	0	20.7684	3.3673	2.30259	1	0.3333	0.2	0.845045	-0.156856	0	0	0.001245	0.693778	2.53474
213	2019	3	0	0	20.8326	3.4012	2.30259	1	0.3333	0.2	0.84009	-0.065937	0	0	-0.010268	0.171211	2.26931
213	2020	3	0	0	19.2775	3.43399	2.30259	1	0.3333	0.2	0.299658	-0.0320024	0	0	0.030434	0.103447	8.71915
214	2011	3	0	0	22.045	2.77259	2.30259	0	0.3333	0.2228	0.731939	0.0416638	1	0	0.027845	-0.213301	1.3292
214	2012	3	0	0	22.0114	2.83321	2.30259	0	0.3333	0.5125	0.26082	0.0574853	1	0	0.008374	0.055661	0.987639
214	2013	3	0	0	21.9907	2.89037	2.30259	0	0.3333	0.5125	0.227402	0.075605	1	0.0013	0.021683	0.046392	1.02973
214	2014	3	0	0	21.8537	2.94444	2.30259	0	0.3333	0.5125	0.106284	0.156599	1	0.0024	0.016885	0.166963	1.19366
214	2015	3	0	0	21.8687	2.99573	2.30259	0	0.3333	0.5125	0.111514	0.0373853	1	0.0013	0.00945	-0.088558	1.5422
214	2016	3	0	0	21.9263	3.04452	2.19722	0	0.375	0.5125	0.130624	0.0600592	1	0.0013	0.03297	0.314888	2.9266
214	2017	3	0	0	21.9599	3.09104	2.19722	0	0.375	0.5125	0.13317	0.107106	1	0	0.027093	-0.237308	1.41182
214	2018	3	0	0	21.8662	3.13549	2.07944	0	0.4286	0.5125	0.156592	0.0608859	1	0.0021	0.008561	0.127355	0.978109
214	2019	3	0	0	21.8541	3.17805	2.30259	0	0.3333	0.5125	0.137681	-0.0261363	1	0.0009	0.016488	-0.147446	0.906574
214	2020	3	0	0	21.8656	3.21888	2.30259	0	0.3333	0.5125	0.139316	0.0281488	1	0.0007	0.022203	-0.093202	0.8907
215	2011	3	1.8718	0.0289939	21.9201	2.89037	2.63906	0	0.3846	0.1825	0.305384	0.0762924	1	0	0.049875	-0.056475	1.60085
215	2012	3	1.84583	0.132494	21.9108	2.94444	2.63906	0	0.3846	0.1825	0.329583	0.0356813	1	0.0353	0.021434	0.48618	1.59419
215	2013	3	1.38629	0.0482859	22.0762	2.99573	2.30259	0	0.4444	0.1825	0.402173	0.0253887	1	0.0329	0.022962	0.380852	1.36987
215	2014	3	1.33123	0.0270526	22.3492	3.04452	2.30259	0	0.4444	0.2221	0.258933	0.0159635	1	0.033	0.018711	0.232508	1.55358
215	2015	3	1.51259	0.116913	22.6085	3.09104	2.30259	0	0.4444	0.2003	0.273827	0.00251665	1	0.0394	0.009833	0.216618	1.69099
215	2016	3	0.980829	0	22.6168	3.13549	2.30259	0	0.4444	0.2003	0.319639	0.0326821	1	0.041	0.014063	0.238724	1.57638
215	2017	3	1.04982	0.0243724	22.5684	3.17805	2.30259	0	0.4444	0.2003	0.276182	0.0641284	1	0.039	0.041404	0.299311	1.86829
215	2018	3	0	0.0120649	22.6753	3.21888	2.30259	0	0.4444	0.2003	0.215138	0.207538	1	0.0387	0.14607	-0.252774	1.56741
215	2019	3	0.693147	0.0178444	22.6694	3.2581	2.19722	0	0.5	0.2003	0.194626	0.113209	1	0.0438	0.049736	0.171772	2.09847
215	2020	3	0	0.0120736	22.8956	3.29584	2.19722	0	0.375	0.2003	0.309441	0.0758171	1	0.0533	0.04243	0.235278	3.74601
216	2011	3	0	0	20.4067	3.17805	2.30259	0	0.3333	0.295	0.0505245	-0.138611	0	0	0.010144	-0.030592	2.69424
216	2012	3	0	0	20.6627	3.21888	2.30259	0	0.3333	0.295	0.127677	0.0347356	0	0.0309	0.041966	0.406653	1.9152
216	2013	3	0	0	20.7623	3.2581	2.30259	0	0.3333	0.295	0.169992	0.0433437	0	0.0342	0.068937	-0.17743	2.0679
216	2014	3	0	0	20.9158	3.29584	2.30259	1	0.3333	0.295	0.261497	0.189319	0	0.0289	0.09276	-0.162561	2.39594
216	2015	3	0	0	20.9637	3.3322	2.19722	1	0.375	0.295	0.256789	0.14106	0	0.0155	0.106357	-0.033339	2.86207
216	2016	3	0	0	20.97	3.3673	2.30259	0	0.3333	0.295	0.26409	0.240831	0	0.018	0.057496	0.195008	2.69477
216	2017	3	0	0	20.9131	3.4012	2.30259	0	0.3333	0.295	0.181275	0.110781	0	0.0139	0.097427	-0.006327	2.23243
216	2018	3	0	0	20.9382	3.43399	2.30259	0	0.3333	0.295	0.236019	0.108079	0	0.0151	0.032495	0.053732	1.57
216	2019	3	0	0	21.1309	3.46574	2.30259	0	0.3333	0.295	0.312399	-0.0293498	0	0.014	0.075263	0.200905	1.60748
216	2020	3	0	0	21.3762	3.49651	2.30259	0	0.3333	0.2915	0.487123	0.0360928	0	0.0121	-0.000197	-0.373269	1.4263
217	2011	11	0	0	20.5215	2.94444	2.30259	0	0.3333	0.4286	0.578843	-0.0463376	0	0	0.014509	0	1.4083
217	2012	11	0	0	20.7436	2.99573	2.30259	0	0.3333	0.4286	0.714257	-0.0204926	0	0	0.004913	0	1.84059
217	2013	6	0	0	20.9019	3.04452	2.30259	0	0.3333	0.4286	0.729228	-0.164079	0	0	-0.011261	0.813362	1.8317
217	2014	6	0	0	21.6415	3.09104	2.30259	0	0.3333	0.4286	0.864367	-0.107752	0	0	0.001415	-0.216982	1.65735
217	2015	6	0	0.394762	21.6546	3.13549	2.30259	0	0.3333	0.4286	0.87757	-0.208	0	0	-0.015067	1.37205	4.60215
217	2016	6	0	0.202764	21.1248	3.17805	2.30259	0	0.3333	0.3769	0.794594	0.259748	0	0	0.009188	0.072141	3.87593
217	2018	9	0	0.148853	20.4331	3.2581	2.30259	0	0.3333	0.3769	0.739379	-0.0907415	0	0.0944	-0.193616	1.70447	3.03458
217	2020	9	0	0.0527389	20.0448	3.3322	2.30259	0	0.3333	0.3769	0.668138	-0.003428	0	0.1114	-0.040218	0.4953	4.38155
218	2011	3	0	0	21.0666	3.21888	2.30259	0	0.3333	0.4196	0.347867	-0.060042	0	0	0.080941	-0.291357	1.87808
218	2012	3	0	0	21.0815	3.2581	2.30259	0	0.3333	0.4196	0.284061	0.259748	0	0.0338	0.099987	-0.217355	1.56853
218	2013	3	0	0	21.0854	3.29584	2.30259	0	0.3333	0.4196	0.193606	0.227007	0	0.0316	0.125978	-0.184561	1.71311
218	2014	3	0	0	21.3436	3.3322	2.30259	0	0.3333	0.4196	0.344343	0.105543	0	0.0321	0.063182	-0.129193	1.98492
218	2015	3	0	0.0124704	21.2786	3.3673	2.30259	0	0.3333	0.4213	0.219564	0.0782635	0	0.0303	0.083949	-0.120002	3.87691
218	2016	3	0	0.137118	22.8439	3.4012	2.30259	0	0.3333	0.35	0.695448	-0.0177427	0	0.0243	0.015438	0.759078	1.8442
218	2017	3	0	0.235644	22.7654	3.43399	2.30259	0	0.3333	0.3598	0.64059	0.0505591	0	0.0147	0.051379	-0.045663	1.63073
218	2018	3	0	0.0760857	23.0534	3.46574	2.30259	0	0.3333	0.297	0.51104	0.116053	0	0.0154	0.051762	0.068862	0.99441
218	2019	3	0	0.0651042	22.8201	3.49651	2.30259	1	0.3333	0.297	0.496239	0.0483014	0	0.0166	-0.118306	0.062031	1.09667
218	2020	3	0	0.0542823	22.7676	3.49651	2.30259	0	0.3333	0.297	0.444163	0.0909705	0	0.0178	0.043984	-0.083026	1.41683
219	2011	3	0	0.0214225	21.195	2.77259	2.30259	0	0.3333	0.4554	0.287424	0.104147	0	0	0.188078	0.324064	4.048
219	2012	3	0	0	21.4628	2.83321	2.19722	0	0.375	0.4454	0.182733	0.087818	0	0.0126	0.131817	0.421772	2.73777
219	2013	3	0	0	21.5686	2.89037	2.19722	0	0.375	0.4454	0.167416	0.0916193	0	0.0129	0.092756	0.187896	2.46852
219	2014	3	0	0.0197843	21.6777	2.94444	2.30259	0	0.3333	0.2511	0.167517	0.140647	0	0.0074	0.124698	0.092624	3.11177
219	2015	3	0	0.13739	21.8727	2.99573	2.30259	0	0.3333	0.2627	0.175971	0.137746	0	0.0049	0.138007	0.138837	4.32211
219	2016	3	0	0.0520111	22.0752	3.04452	2.30259	0	0.3333	0.2627	0.170875	0.135083	0	0.0078	0.111463	0.123415	2.42935
219	2017	3	0	0.145302	22.1506	3.09104	2.30259	0	0.3333	0.2627	0.166758	0.119465	0	0.0071	0.105858	0.217337	1.71471
219	2018	3	0	0.0191452	22.2529	3.13549	2.30259	0	0.3333	0.2627	0.151987	0.123348	0	0.0116	0.126517	-0.0042	1.5928
219	2019	3	0	0.0087203	22.3296	3.17805	2.30259	0	0.3333	0.2627	0.126889	0.139228	0	0.0104	0.124247	-0.069383	1.66442
219	2020	3	0	0	22.5646	3.21888	2.30259	0	0.3333	0.2324	0.110156	0.138164	0	0.0099	0.104306	0.136756	1.39171
220	2011	3	1.50408	0	25.1684	3.13549	2.19722	0	0.375	0.1945	0.784335	0.0393862	1	0	0.062167	-0.183991	1.35133
220	2012	3	1.52396	0	25.4014	3.17805	2.19722	1	0.375	0.1822	0.7436	0.171138	1	0	0.069221	-0.207308	1.45336
220	2013	3	1.56292	0.0397141	25.6189	3.21888	2.19722	1	0.375	0.1822	0.734734	0.0970055	1	0	0.081792	-0.117369	1.4661
220	2014	3	1.4407	0.336345	25.7746	3.2581	2.30259	1	0.3333	0.1822	0.711123	0.121225	1	0	0.09123	-0.029695	1.42275
220	2015	3	1.41072	0.221484	25.809	3.29584	2.30259	1	0.3333	0.1822	0.699646	0.259748	1	0	0.07807	-0.483559	1.52729
220	2016	3	1.40327	0.296918	25.9293	3.3322	2.19722	1	0.375	0.1822	0.698834	0.0814826	1	0	0.085127	-0.221743	1.50713
220	2017	3	1.20134	0.169779	26.0938	3.3673	2.07944	1	0.4286	0.1822	0.689094	0.0760976	1	0	0.104707	-0.102623	1.90501
220	2018	3	0.953357	0.111093	26.2497	3.4012	1.94591	1	0.3333	0.1822	0.630963	0.107234	1	0.0367	0.104998	-0.143757	1.48192
220	2019	3	0.959952	0.141769	26.3686	3.43399	2.30259	1	0.3333	0.1822	0.604033	0.0985741	1	0.0303	0.087737	-0.253326	1.9906
221	2011	19	0	0	23.3444	2.99573	2.30259	0	0.3333	0.3374	0.801483	-0.0163099	1	0	0.003746	0.08939	1.25223
221	2012	6	0	0	23.5253	3.04452	2.30259	0	0.3333	0.3375	0.830865	0.0272983	1	0	0.002155	-0.055181	1.14843
221	2013	6	0	0	23.7093	3.09104	2.30259	0	0.3333	0.3378	0.849184	0.0467823	1	0	0.020301	2.87721	1.19034
221	2014	6	0	0	23.8794	3.13549	2.30259	0	0.3333	0.3379	0.852878	-0.0412144	1	0	0.025687	-0.449724	1.30957
221	2015	6	0	0	24.0757	3.17805	2.30259	0	0.3333	0.329	0.86348	-0.0191083	1	0	0.011107	0.08995	1.23015
221	2016	6	0	0	24.1913	3.21888	2.30259	0	0.3333	0.3298	0.864875	-0.0330103	1	0	0.013341	0.433322	1.11802
221	2017	6	0	0	24.214	3.2581	2.19722	1	0.375	0.3298	0.852533	0.0238043	1	0.0006	0.01663	0.540527	1.05063
221	2018	6	0	0	24.2676	3.29584	2.30259	1	0.3333	0.3298	0.850991	0.0387328	1	0.0004	0.012982	1.10208	0.979319
221	2019	6	0	0	24.2565	3.3322	1.79176	1	0.5714	0.3298	0.82546	0.0372519	1	0.0005	0.009686	1.32424	0.987533
222	2011	2	0.980829	0	21.7995	3.13549	2.30259	1	0.3333	0.5841	0.11365	0.157321	1	0	0.169579	-0.349275	2.47511
222	2012	2	0.405465	0	21.928	3.17805	2.30259	1	0.3333	0.5841	0.15671	0.130174	1	0.0438	0.063293	-0.274081	1.95428
222	2013	2	0.693147	0	22.0028	3.21888	2.19722	1	0.375	0.5841	0.155839	0.0280833	1	0.0117	0.073408	0.19558	1.28302
222	2014	2	1.50408	0	22.0227	3.2581	2.30259	0	0.3333	0.5841	0.129441	0.0668083	1	0.0201	0.058642	-0.473152	1.5824
222	2015	2	0.916291	0	21.9558	3.29584	2.07944	0	0.4286	0.5841	0.0686192	0.010324	1	0	0.00153	-0.245284	1.75914
222	2016	2	0	0	21.8228	3.3322	2.30259	0	0.3333	0.5841	0.125634	-0.031924	1	0	-0.189673	0.132645	2.00321
222	2017	2	0	0	21.701	3.3673	2.30259	0	0.3333	0.5841	0.13236	0.0455812	1	0	-0.120466	-0.540184	1.8881
222	2019	2	0	0	21.7841	3.43399	2.30259	0	0.3333	0.5841	0.103187	0.149125	1	0.0112	0.062601	-0.229057	1.24289
222	2020	2	0	0	21.8565	3.46574	2.30259	0	0.3333	0.5841	0.0906948	0.0396603	1	0.011	0.074807	0.027067	1.57058
223	2011	11	0	0	24.3437	3.21888	2.30259	1	0.3333	0.2182	0.855081	-0.0898205	0	0	0.028444	-0.12683	1.04131
223	2012	11	0	0	24.6748	3.2581	2.30259	1	0.3333	0.2182	0.846984	-0.00600893	0	0	0.023993	0.781183	1.05347
223	2013	11	0	0	24.8568	3.29584	2.30259	0	0.3333	0.2182	0.840893	-0.0724097	0	0	0.015166	5.29959	0.99673
223	2014	11	0	0.0496237	25.1308	3.3322	2.19722	0	0.375	0.1834	0.839565	-0.102171	0	0	0.010516	0.267423	1.06661
223	2015	11	0	0.0752092	25.2829	3.3673	2.19722	0	0.375	0.1753	0.83948	0.00431458	0	0	0.012911	0.826947	1.06627
223	2016	11	0	0.0492732	25.4169	3.4012	2.30259	1	0.3333	0.142	0.793754	0.0571549	0	0	0.016388	0.342721	1.03441
223	2017	11	0	0.0209314	25.7818	3.43399	2.30259	1	0.3333	0.142	0.857869	-0.053923	0	0	0.014523	1.17842	1.02524
223	2018	11	0	0	26.1644	3.46574	2.30259	1	0.3333	0.142	0.836295	0.00576124	0	0.0001	0.017428	0.263937	0.979941
223	2019	11	0	0	26.4966	3.49651	2.30259	0	0.3333	0.142	0.837841	0.00696113	0	0.0006	0.019766	0.43701	0.96595
223	2020	11	0	0.00210436	26.6665	3.49651	2.19722	0	0.375	0.142	0.807171	0.0380627	0	0.0011	0.02546	1.29499	0.907586
224	2014	3	0	0	22.7797	3.09104	2.30259	0	0.3333	0.6094	0.498505	0.142872	1	0	0.005979	1.83248	1.19408
224	2016	3	0	0.013048	22.6519	3.17805	2.30259	0	0.3333	0.6094	0.478328	0.0691553	1	0.0404	0.007778	0.016005	1.32939
224	2017	3	0	0.0973078	22.727	3.21888	2.30259	0	0.3333	0.6094	0.494335	0.0717475	1	0.0336	0.024439	-0.053875	1.22514
224	2018	3	0	0	22.7297	3.2581	2.07944	0	0.4286	0.6094	0.492383	0.0540404	1	0.0214	0.02733	0.060621	1.06289
224	2019	3	0	0	22.7133	3.29584	2.07944	0	0.4286	0.6094	0.471075	0.0826184	1	0.038	0.027237	0.161328	1.25942
224	2020	3	0	0.00615764	22.9428	3.3322	2.07944	0	0.4286	0.5087	0.463029	-0.0186849	1	0.037	0.032216	0.314522	1.21539
225	2011	3	0	0	22.509	3.17805	2.30259	0	0.3333	0.2639	0.505273	0.0717206	0	0	0.012263	-0.385686	1.24903
225	2012	3	0	0	22.5055	3.21888	2.30259	0	0.3333	0.2639	0.551759	0.104886	0	0	-0.034256	-0.500995	1.14884
225	2013	3	0	0	22.2393	3.2581	2.30259	0	0.3333	0.2639	0.753524	0.0666386	0	0	-0.2606	-0.363598	1.53839
225	2016	3	0	0	21.6855	3.3673	2.30259	1	0.3333	0.1139	0.820605	0.0992405	0	0	-0.224782	-0.452975	4.23943
225	2018	3	0	0	21.6328	3.43399	2.30259	0	0.3333	0.2261	0.755776	0.100717	0	0.0021	0.008143	-0.527361	2.87866
225	2019	3	0	0	21.5888	3.46574	2.19722	0	0.375	0.1571	0.723472	0.101538	0	0.0034	0.006758	-0.404299	2.19511
225	2020	3	0	0.00691754	21.511	3.49651	2.30259	0	0.3333	0.1571	0.780001	0.108599	0	0.0021	-0.082082	-0.495751	2.75096
226	2011	3	0	0	21.4453	2.94444	2.30259	1	0.3333	0.242	0.540351	0.0821856	1	0	0.080082	-0.037582	2.77318
226	2012	3	0	0	21.5624	2.99573	2.30259	1	0.3333	0.242	0.436626	0.176265	1	0.0495	0.173536	0.204051	3.90361
226	2013	3	0	0	21.7545	3.04452	2.30259	1	0.3333	0.2167	0.39257	0.17777	1	0.0478	0.15011	0.087477	5.48232
226	2014	3	0	0	21.8702	3.09104	2.30259	0	0.3333	0.2228	0.350592	0.0888547	1	0.0648	0.141091	0.885231	3.96695
226	2015	3	0	0	22.0623	3.13549	2.30259	0	0.3333	0.2228	0.361767	0.201964	1	0.0801	0.141134	0.06428	4.50633
226	2016	3	0	0	22.5484	3.17805	2.30259	0	0.3333	0.2236	0.282593	0.0496611	1	0.0914	0.109119	-0.230148	3.34867
226	2017	3	0	0	22.7182	3.21888	2.30259	0	0.3333	0.2236	0.29261	0.0518793	1	0.085	0.126181	0.388744	4.52509
226	2018	3	0	0	22.9654	3.2581	2.19722	0	0.375	0.2236	0.327952	0.0939193	1	0.0737	0.155403	-0.111504	3.48902
226	2019	3	0	0	23.2665	3.29584	2.19722	0	0.375	0.188	0.307654	0.152081	1	0.0551	0.184665	-0.059445	6.39154
226	2020	3	0	0	23.5473	3.3322	2.30259	0	0.3333	0.188	0.268417	0.0659552	1	0.0795	0.188078	-0.122565	8.85972
227	2011	3	0	0	20.8556	2.94444	2.30259	0	0.3333	0.1536	0.37576	-0.0534794	0	0	-0.177847	0.207289	1.49594
227	2013	3	0	0.0473485	20.6027	3.04452	2.30259	0	0.3333	0.0782	0.329539	-0.208	0	0.0018	-0.070219	0.293705	2.14558
227	2015	3	0	0.110926	20.3375	3.13549	2.19722	0	0.375	0.1796	0.159466	-0.0370525	0	0.0013	-0.004306	0.039405	8.85972
227	2016	3	0	0.0770001	22.4766	3.17805	2.30259	0	0.3333	0.1641	0.132475	0.110442	0	0.0073	0.056818	1.01632	1.76389
227	2017	9	0	0.183859	22.6854	3.21888	2.19722	1	0.375	0.1641	0.217147	0.0884439	0	0.0146	0.080714	8.48315	1.33374
227	2018	9	0	0.130523	22.6841	3.2581	2.07944	0	0.4286	0.1641	0.203513	-0.0990744	0	0.0195	0.021233	8.48315	1.05281
228	2011	1	0	0	21.1364	2.89037	2.30259	0	0.3333	0.32	0.75086	0.000577112	1	0	-0.029195	-0.258375	1.38347
228	2012	1	0	0	21.1016	2.94444	2.30259	0	0.3333	0.32	0.739844	0.0837353	1	0.0277	0.009429	0.103416	1.76225
228	2013	1	0	0	21.0269	2.99573	2.07944	0	0.4286	0.32	0.733792	0.0352158	1	0.0063	0.010168	0.011977	2.19902
228	2014	1	0	0	21.0387	3.04452	2.07944	0	0.4286	0.32	0.741733	0.0455332	1	0.0109	-0.013155	0.036282	2.44915
228	2015	1	0	0	22.1055	3.09104	2.07944	0	0.4286	0.1903	0.486907	0.0132501	1	0.0118	0.011922	1.97714	1.46287
229	2011	3	0	0	20.6895	3.17805	2.48491	0	0.3636	0.2339	0.685234	0.127623	1	0	0.055822	0.239193	2.36565
229	2012	18	0	0.0179824	21.8992	3.21888	2.48491	0	0.3636	0.2019	0.340707	0.166471	1	0	0.055524	0.109117	1.17109
229	2013	18	0	0.0861178	21.9213	3.2581	2.48491	0	0.3636	0.2019	0.299572	0.187134	1	0	0.055501	0.284554	1.2855
229	2014	18	0	0.0180734	22.7402	3.29584	2.48491	1	0.3636	0.1341	0.331647	0.102953	1	0.0255	0.032586	2.44814	1.13518
229	2015	18	0	0.414938	22.7521	3.3322	2.48491	1	0.3636	0.1234	0.296669	0.152337	1	0.0228	0.048861	0.396031	1.31048
229	2016	18	0	0.207787	22.8175	3.3673	2.48491	0	0.3636	0.1234	0.286639	0.129728	1	0.0274	0.036852	0.406373	1.29391
229	2020	18	0	0.0897781	23.1806	3.49651	2.3979	0	0.4	0.1119	0.463561	0.052629	1	0.0288	-0.057422	0.423935	0.851125
230	2011	3	1.09861	0	23.2859	2.83321	2.30259	0	0.4444	0.3383	0.558105	0.127338	1	0	0.089744	-0.18805	0.995406
230	2012	3	1.04145	0	23.4676	2.89037	2.30259	0	0.4444	0.3113	0.481236	0.115193	1	0.0307	0.088863	0.131599	0.985414
230	2013	3	0.81093	0.0118022	23.6605	2.94444	2.19722	0	0.375	0.3113	0.459259	0.125982	1	0.0387	0.094423	0.183008	0.926472
230	2014	3	0.955511	0	23.7827	2.99573	2.19722	0	0.375	0.3113	0.436092	0.116215	1	0.0375	0.09395	-0.134189	1.01281
230	2015	3	0.916291	0.0254194	24.0578	3.04452	2.19722	0	0.375	0.3113	0.509859	0.0855789	1	0.039	0.070757	0.684386	1.10994
230	2016	3	0.693147	0.04971	24.2877	3.09104	2.19722	0	0.375	0.3113	0.550833	0.0115104	1	0.0319	0.06232	0.240728	0.990352
230	2017	3	1.09861	0.0160333	24.3277	3.13549	2.19722	0	0.375	0.3113	0.461464	-0.0541348	1	0.0267	0.08009	0.134667	0.930569
230	2018	3	0.693147	0.0225263	24.3853	3.17805	2.19722	0	0.375	0.3113	0.467485	0.123075	1	0.023	0.053389	0.269337	0.859278
230	2019	10	0	0.0114844	24.2989	3.21888	2.19722	0	0.375	0.3113	0.381795	0.000452181	1	0.0428	0.045002	-0.269384	0.851125
230	2020	10	0	0.0103338	24.337	3.2581	1.94591	0	0.5	0.3113	0.384693	0.0239119	1	0.0387	0.034455	1.91332	0.851125
231	2011	11	0	0	23.1111	3.13549	2.30259	0	0.5556	0.1558	0.502322	-0.0414928	0	0	0.015215	0.134481	1.01473
231	2012	11	0	0	23.2915	3.17805	2.30259	0	0.5556	0.1546	0.570583	-0.144488	0	0	0.012542	1.58362	1.0155
231	2013	11	0	0	23.4367	3.21888	2.30259	0	0.5556	0.1558	0.630405	-0.0322031	0	0	0.003381	6.02961	0.939311
231	2014	11	0	0.0179115	23.4907	3.2581	2.07944	1	0.4286	0.1558	0.645221	0.0548313	0	0	0.004701	0.57686	1.15496
231	2015	11	0	0.0463338	23.5829	3.29584	2.07944	0	0.4286	0.1558	0.652122	0.0274158	0	0	0.024338	1.20608	1.37947
231	2016	11	0	0.0114495	23.6245	3.3322	2.07944	0	0.4286	0.1558	0.624281	0.187587	0	0	0.036239	3.40224	1.15315
231	2017	11	0	0.0129853	23.5708	3.3673	2.07944	0	0.4286	0.1558	0.564867	-0.0598803	0	0	0.03751	6.04327	1.01596
231	2018	11	0	0.00730807	23.863	3.4012	2.07944	0	0.4286	0.1558	0.662576	0.0307434	0	0.0026	0.006455	8.48315	0.940072
231	2020	11	0	0.00278528	24.0666	3.46574	2.30259	0	0.3333	0.1617	0.758338	0.00260684	0	0.0017	-0.0158	7.05939	1.09563
232	2011	11	0	0	20.6628	3.17805	2.56495	0	0.3333	0.3928	0.213661	0.0304894	0	0	0.004362	3.58994	1.241
232	2012	11	0	0	20.8325	3.21888	2.48491	0	0.3636	0.3928	0.333519	-0.0883089	0	0	0.004151	0.973425	1.40342
232	2014	11	0	0	21.2463	3.29584	2.07944	0	0.4286	0.3928	0.585729	0.0953864	0	0	-0.027734	0.284244	1.58074
232	2015	11	0	0	21.0888	3.3322	1.94591	0	0.5	0.3928	0.494807	-0.110227	0	0	0.020214	8.48315	3.48258
232	2016	11	0	0	21.4295	3.3673	2.07944	0	0.4286	0.3928	0.663022	-0.0504783	0	0	-0.020873	7.13138	2.47233
232	2017	11	0	0	21.539	3.4012	2.07944	0	0.4286	0.3928	0.691801	0.0509234	0	0	0.006145	8.48315	1.66281
232	2018	11	0	0	21.7597	3.43399	2.07944	0	0.4286	0.3928	0.659968	0.0180629	0	0	0.003906	1.33382	1.17542
232	2019	11	0	0	21.7215	3.46574	2.07944	0	0.4286	0.4053	0.594564	-0.0686849	0	0	0.015547	-0.274446	1.31936
232	2020	11	0	0	21.6862	3.49651	2.07944	0	0.4286	0.4081	0.602217	-0.0361563	0	0	-0.00889	2.12185	1.35925
233	2011	3	0	0	19.2055	2.99573	2.19722	0	0.375	0.1759	0.259128	0.00198554	0	0	-0.0052	0.025057	7.69072
233	2012	3	0	0	22.3098	3.04452	2.07944	0	0.4286	0.2565	0.59657	0.0352567	0	0	0.059863	8.48315	1.33725
233	2013	4	0	0	22.4734	3.09104	2.30259	0	0.3333	0.2565	0.598679	0.0893456	0	0	0.056527	0.398189	1.59074
233	2014	4	0	0	22.9846	3.13549	2.30259	0	0.3333	0.213	0.544689	0.0768543	0	0	0.038015	0.564115	1.44117
233	2015	4	0	0	22.9421	3.17805	2.30259	0	0.3333	0.213	0.546777	0.047524	0	0	0.031188	0.257472	1.59568
233	2016	4	0	0	23.2216	3.21888	2.19722	0	0.375	0.215	0.644084	0.057344	0	0	0.017599	0.853445	1.32436
233	2017	4	0	0	23.311	3.2581	2.30259	0	0.3333	0.215	0.65478	0.0517834	0	0	0.021827	1.15987	1.18721
233	2018	4	0	0.00382351	23.1488	3.29584	2.19722	0	0.375	0.2341	0.752019	0.081405	0	0	-0.155876	0.374928	1.10241
233	2019	4	0	0	22.9462	3.3322	2.30259	0	0.3333	0.2341	0.848981	0.0570034	0	0	-0.154265	0.144255	1.12528
234	2014	3	0	0.304105	20.4503	3.2581	2.30259	0	0.3333	0.2592	0.290102	0.0062358	0	0	0.006418	3.20218	6.6382
234	2015	3	0	0.453772	20.353	3.29584	2.30259	1	0.3333	0.2592	0.22105	0.0250076	0	0.2251	-0.019428	0.68663	8.85972
234	2017	3	0	0.296901	19.9178	3.3673	2.30259	0	0.3333	0.2592	0.183631	0.127114	0	0.2251	-0.263009	-0.080281	8.85972
235	2011	11	0	0	23.3026	3.04452	2.07944	0	0.4286	0.2444	0.670823	-0.178798	0	0	0.021754	1.53973	0.959972
235	2012	11	0	0	23.5233	3.09104	2.07944	0	0.4286	0.2462	0.764088	0.00671092	0	0	0.03251	0.584292	1.2671
235	2013	11	0	0.0671254	24.211	3.13549	2.07944	0	0.4286	0.2425	0.868614	-0.167109	0	0	0.018296	0.100084	1.1622
235	2014	11	0	0.00942241	24.5569	3.17805	2.07944	0	0.4286	0.2152	0.846881	-0.12202	0	0	0.027727	0.588708	1.18736
235	2015	11	0	0	24.9742	3.21888	2.07944	0	0.4286	0.1766	0.804169	-0.0552733	0	0	0.024692	2.94026	1.25825
235	2016	11	0	0.0317494	25.5143	3.2581	2.30259	0	0.3333	0.1751	0.842861	-0.0214333	0	0	0.011885	2.60545	1.0242
235	2017	11	0	0.0247036	26.0857	3.29584	2.30259	1	0.3333	0.1751	0.856649	0.0413551	0	0	0.010449	1.20639	1.00491
235	2018	11	0	0	26.2969	3.3322	2.48491	1	0.3636	0.1751	0.844228	0.082883	0	0	0.014831	1.84491	0.9392
235	2019	11	0	0	26.4519	3.3673	2.3979	1	0.4	0.1831	0.834503	0.0500599	0	0	0.014051	2.05035	0.948329
235	2020	11	0	0	26.5878	3.4012	2.56495	1	0.3333	0.1858	0.8318	0.0606114	0	0.0008	0.015587	2.16326	0.91021
236	2014	3	0	0	22.0714	3.13549	2.30259	1	0.3333	0.3119	0.538752	0.20777	0	0.0021	0.095949	-0.001869	1.37522
236	2015	3	0	0.0764137	22.2661	3.17805	2.30259	1	0.3333	0.3119	0.601407	0.0388602	0	0.0017	0.012842	-0.208675	1.28595
236	2016	3	0	0.0929738	22.4834	3.21888	2.30259	1	0.3333	0.3227	0.724193	0.0937047	0	0.001	0.02392	-0.318156	2.45135
236	2017	3	0	0.0882126	22.513	3.2581	2.30259	1	0.3333	0.3227	0.607327	0.171922	0	0.0008	0.128234	0.469308	1.92809
236	2018	3	0	0.0155199	22.6695	3.29584	2.30259	1	0.3333	0.3227	0.490646	0.259592	0	0.0067	0.188078	0.088334	1.47129
236	2019	3	0	0.00349675	23.0157	3.3322	2.30259	1	0.3333	0.3227	0.41616	0.259748	0	0.0077	0.188078	0.675665	1.91938
236	2020	3	0	0	23.1484	3.3673	2.30259	1	0.3333	0.3087	0.366158	0.178185	0	0.0112	0.181066	0.256596	1.77045
237	2013	18	0	0	19.2055	2.83321	2.30259	0	0.3333	0.2999	0.86192	0.0032528	0	0	0.027686	2.95282	8.85972
237	2014	18	0	0	19.2055	2.89037	2.30259	0	0.3333	0.2999	0.904748	-0.0798111	0	0	-0.004731	-0.370985	8.85972
237	2015	18	0	0	21.6655	2.94444	2.30259	1	0.3333	0.2233	0.178578	-0.19092	0	0	0.045129	1.27919	3.39562
237	2016	18	0	0	21.8709	2.99573	2.30259	1	0.3333	0.2213	0.217179	-0.0298716	0	0	0.060132	0.871013	2.41496
237	2017	18	0	0.101885	22.0226	3.04452	2.19722	0	0.375	0.2213	0.366067	-0.127037	0	0	0.042365	0.582802	2.1639
237	2018	18	0	0.0148449	21.4823	3.09104	2.30259	0	0.3333	0.2218	0.689115	-0.0696113	0	0	-0.263009	1.86053	2.41805
238	2015	3	0	0.258769	19.5603	2.99573	1.79176	1	0.4	0.2003	0.534206	0.100255	0	0.0897	-0.013503	-0.139518	8.85972
238	2019	9	0	0.368468	22.9488	3.17805	1.79176	0	0.4	0.3585	0.28118	0.0139631	0	0.0154	0.065571	-0.074066	1.286
238	2020	9	0	0.312604	22.5183	3.21888	1.79176	0	0.4	0.321	0.388394	-0.0367322	0	0.0153	-0.263009	-0.360584	1.66002
239	2013	3	2.63906	0	21.9257	3.2581	2.30259	1	0.3333	0.2977	0.843264	0.0153252	1	0.0036	-0.090605	0.238994	1.62465
239	2014	3	1.09861	0	21.8261	3.29584	2.30259	0	0.3333	0.2977	0.811452	0.0144235	1	0.019	-0.142594	0.187559	2.68386
239	2016	3	0	0	20.5541	3.3673	2.30259	0	0.3333	0.2315	0.238342	0.00323526	0	0.0409	0.019264	-0.022321	7.68724
239	2017	3	0	0	20.5546	3.4012	2.30259	0	0.3333	0.2315	0.229517	0.00144448	0	0.0376	0.009154	0.009733	4.30011
239	2018	3	0	0	20.5871	3.43399	2.30259	0	0.3333	0.2315	0.246866	0.0716752	0	0.0356	0.007338	0.115855	2.82084
239	2019	3	0	0	20.5768	3.46574	1.94591	0	0.5	0.2315	0.218258	0.094026	0	0.0064	0.020816	-0.027151	3.90912
239	2020	3	0	0	20.5808	3.49651	2.30259	0	0.3333	0.2315	0.202091	0.056092	0	0.0126	0.019278	0.16188	2.95175
240	2011	3	0	0	20.7684	2.94444	2.30259	1	0.3333	0.2742	0.497509	0.0142171	1	0	0.024702	-0.055906	1.61415
240	2012	3	1.09861	0	21.0002	2.99573	2.30259	1	0.3333	0.2742	0.597451	-0.0443642	1	0.0505	0.004225	-0.099106	1.50818
240	2013	3	0	0.00823927	21.4905	3.04452	2.30259	1	0.3333	0.2983	0.49023	-0.0352679	1	0.0433	0.001924	0.69585	1.2294
240	2014	3	0	0	21.5306	3.09104	2.30259	1	0.3333	0.2983	0.509652	0.00715771	1	0.0384	0.003434	-0.036137	1.5382
240	2015	3	0	0	21.5778	3.13549	2.30259	1	0.3333	0.3013	0.554425	-0.0515834	1	0.0372	-0.031519	0.307364	2.27717
240	2016	3	0	0	21.6704	3.17805	2.30259	1	0.3333	0.2794	0.499855	-0.0137619	1	0.0341	0.006442	-0.299584	2.72316
240	2018	3	0	0	21.737	3.2581	2.30259	0	0.3333	0.2794	0.543568	0.0335608	0	0.0368	-0.020328	-0.081829	1.35241
240	2019	3	0	0	21.7147	3.29584	2.30259	0	0.3333	0.2794	0.529874	0.00846007	0	0.0302	0.004918	0.216314	1.71336
240	2020	3	0	0.00860659	21.6775	3.3322	2.30259	0	0.3333	0.2794	0.556464	-0.0166671	0	0.0335	-0.036018	0.000839	1.40606
241	2011	6	0	0	22.9603	2.94444	2.07944	0	0.4286	0.375	0.823216	-0.100084	0	0	0.026199	-0.460787	1.05573
241	2012	6	0	0	22.9869	2.99573	1.94591	0	0.5	0.2992	0.798468	0.0113993	0	0	0.022015	-0.116055	1.06564
241	2013	6	0	0	22.971	3.04452	1.94591	0	0.5	0.2993	0.779629	-0.0547643	0	0	0.024616	-0.474007	0.996877
241	2014	6	0	0.208254	22.9095	3.09104	1.94591	0	0.5	0.2993	0.765699	0.0422154	0	0	0.01245	-0.394443	1.06236
241	2015	6	0	0.176991	22.8548	3.13549	1.94591	0	0.5	0.2993	0.78223	0.00778408	0	0	-0.026546	0.159908	1.59744
241	2016	6	0	0.116009	22.6608	3.17805	2.07944	0	0.4286	0.2806	0.773267	0.0302084	0	0	0.00425	-0.136872	1.49715
241	2017	6	0	0.122313	22.5222	3.21888	2.07944	0	0.4286	0.2806	0.75439	0.00966465	0	0	0.000331	1.19287	1.17073
241	2018	6	0	0.0477023	22.4438	3.2581	2.07944	0	0.4286	0.2806	0.815167	0.010278	0	0	-0.077292	-0.069694	1.06072
241	2019	6	0	0.034634	22.2289	3.29584	2.07944	0	0.4286	0.2806	0.850198	-0.00175914	0	0	-0.076625	0.19531	1.13249
242	2011	3	1.63761	0	23.3486	2.94444	2.30259	0	0.3333	0.211	0.648312	-0.12878	1	0	0.039973	-0.085026	1.11888
242	2012	3	1.20397	0	23.3115	2.99573	2.30259	0	0.3333	0.211	0.630917	0.0435062	1	0	0.001732	0.056627	1.03994
242	2013	3	1.1987	0	23.2554	3.04452	2.30259	0	0.3333	0.2762	0.62131	0.0267796	1	0.0357	-0.030975	-0.182677	0.950024
242	2014	3	1.09861	0	23.1401	3.09104	2.30259	0	0.3333	0.2762	0.597773	0.051568	1	0.0358	-0.002488	-0.166206	1.33352
242	2015	3	1.04145	0.0135851	22.9639	3.13549	2.30259	0	0.3333	0.2762	0.628449	0.0265715	1	0.0454	-0.103007	-0.103218	1.49128
242	2016	3	1.09861	0	22.9492	3.17805	2.30259	0	0.3333	0.2762	0.620766	0.0294914	1	0.0314	0.001905	0.27754	1.30802
242	2017	3	0.916291	0.0231374	22.981	3.21888	2.30259	0	0.3333	0.2762	0.621864	0.056587	1	0	0.006497	0.013019	1.24057
242	2018	3	0	0.0107181	22.961	3.2581	2.30259	0	0.3333	0.2937	0.608086	0.0190955	1	0.0286	0.009073	0.135144	1.03494
242	2019	3	0.916291	0	22.9128	3.29584	2.30259	0	0.3333	0.2937	0.584022	0.0450366	1	0.0359	0.006933	0.203589	1.07763
242	2020	3	0	0.0301644	22.9957	3.3322	2.30259	0	0.3333	0.2937	0.606005	0.0687068	1	0.0354	0.010847	0.262819	1.07397
243	2014	3	0	0.0104866	21.1444	3.09104	2.30259	0	0.3333	0.5792	0.0926271	0.0439973	0	0.0824	0.093863	0.313712	2.7594
243	2015	18	0	0.125078	21.7422	3.13549	2.19722	0	0.375	0.554	0.237634	0.043349	0	0.0421	0.061748	1.75116	3.48464
243	2016	18	0	0.388614	21.9827	3.17805	2.19722	0	0.375	0.554	0.337898	0.0665475	0	0.0484	0.065433	0.315066	1.878
243	2017	18	0	0.306827	22.1341	3.21888	2.19722	0	0.375	0.554	0.364926	0.0610147	0	0.0616	0.076246	0.192245	2.07757
244	2011	9	0	0.18105	21.3898	2.89037	2.30259	1	0.3333	0.1974	0.226445	-0.0574063	1	0	0.021314	0.334824	1.81343
244	2012	3	1.29928	0.0435983	21.599	2.94444	2.30259	1	0.3333	0.1974	0.346862	-0.00437744	1	0.074	0.024861	0.635156	1.59765
244	2013	3	1.335	0.0567108	21.7086	2.99573	2.30259	1	0.3333	0.1974	0.384289	0.0445459	1	0.0743	0.03356	0.203994	1.43221
244	2014	3	1.29928	0.0794407	21.8566	3.04452	2.30259	0	0.3333	0.1974	0.435378	0.0377465	1	0.0775	0.03505	0.264985	1.97841
244	2015	3	1.70475	0.0580495	21.9076	3.09104	2.30259	0	0.3333	0.1974	0.419911	0.0508781	1	0.0689	0.034697	0.435193	2.63133
244	2017	3	0.693147	0.351641	22.29	3.17805	2.30259	0	0.3333	0.1974	0.341871	0.0400691	1	0.0659	0.038872	0.469251	1.29123
244	2018	3	1.09861	0.0571388	22.3632	3.21888	2.19722	0	0.375	0.2758	0.363459	0.0515976	1	0.0722	0.043305	0.908167	1.16369
244	2019	9	0	0.136759	22.5576	3.2581	2.19722	0	0.375	0.2758	0.431899	0.0811915	1	0.0791	0.045158	0.667392	1.37286
244	2020	9	0	0.155474	22.6546	3.29584	2.30259	0	0.3333	0.2758	0.448873	0.0463976	1	0.0871	0.046003	0.331424	1.29692
245	2011	3	0	0	22.5173	2.70805	2.30259	0	0.4444	0.1986	0.456107	0.0370343	0	0	0.063682	0.636373	1.19028
245	2012	3	0	0	23.0225	2.77259	2.30259	0	0.4444	0.1986	0.578615	0.0666726	0	0	0.029794	-0.128232	0.950732
245	2013	3	0	0	23.1876	2.83321	2.30259	0	0.3333	0.1986	0.643807	0.038743	0	0	0.003456	0.19415	0.904414
245	2014	3	0	0.0128899	23.6952	2.89037	2.30259	0	0.3333	0.3649	0.562241	0.0391116	0	0.0019	0.014168	-0.453029	0.953285
245	2015	3	0	0	23.6876	2.94444	2.30259	0	0.3333	0.3674	0.57365	0.0333078	0	0.002	0.005403	0.14104	1.021
245	2016	3	0	0.0235738	23.8249	2.99573	2.30259	0	0.3333	0.3413	0.56106	0.0216913	0	0.007	-0.028498	0.436181	1.05826
245	2017	3	0	0.0364034	23.8161	3.04452	2.30259	0	0.3333	0.3334	0.522167	0.0638998	0	0.0117	0.042626	-0.196544	1.03285
245	2018	3	0	0	23.8851	3.09104	2.56495	0	0.3	0.3326	0.502393	0.0736248	0	0.0146	0.069386	0.125001	0.929279
245	2019	3	0	0.0046955	23.8811	3.13549	2.56495	0	0.3333	0.286	0.483047	0.0646962	0	0.0167	0.037116	-0.017358	0.874606
245	2020	3	0	0	23.8698	3.17805	2.56495	0	0.3333	0.2997	0.479072	0.0855421	0	0.016	0.005436	0.170144	0.851125
246	2012	4	0	0	22.757	3.04452	2.30259	0	0.3333	0.6225	0.203434	0.0355653	1	0	0.048154	-0.090611	1.27342
246	2013	4	0	0	22.828	3.09104	2.19722	0	0.375	0.6225	0.197314	0.0381653	1	0	0.074327	0.006234	1.23156
246	2014	4	0	0	23.0214	3.13549	2.30259	0	0.3333	0.4926	0.232986	0.0381669	1	0	0.077972	-0.041999	1.69114
246	2015	4	0	0	23.3439	3.17805	2.30259	0	0.3333	0.4681	0.196852	0.0234059	1	0	0.110591	-0.027981	1.48378
246	2016	4	0	0.0385604	23.4352	3.21888	2.19722	0	0.375	0.4789	0.236022	0.0286759	1	0	0.066386	0.351195	1.23688
246	2017	4	0	0.0483949	23.486	3.2581	2.30259	0	0.3333	0.4798	0.227687	0.035599	1	0	0.069474	0.142775	1.15466
246	2018	4	0	0.00606244	23.5649	3.29584	2.30259	0	0.3333	0.4798	0.265539	0.0335298	1	0	0.042222	0.139963	0.887726
246	2019	4	0	0.00910415	23.6747	3.3322	2.19722	0	0.375	0.4798	0.29566	0.0434985	1	0.0151	0.055975	0.63897	0.941331
246	2020	4	0	0	23.7625	3.3673	2.19722	0	0.375	0.4798	0.311107	0.028075	1	0.0316	0.064594	0.2985	0.912696
247	2011	3	0	0	21.3381	2.70805	2.30259	0	0.4444	0.4808	0.415754	-0.0458293	1	0	0.03779	-0.213787	1.93183
247	2012	3	0	0	21.7847	2.77259	2.30259	0	0.4444	0.2431	0.438415	-0.0256003	1	0.0287	0.003473	0.152903	1.38329
247	2013	3	0	0	21.7126	2.83321	2.30259	0	0.4444	0.2431	0.45327	-0.0462438	1	0.027	-0.059034	-0.093689	1.38581
247	2015	3	0	0.0551876	21.6893	2.94444	2.30259	0	0.4444	0.298	0.566617	-0.128792	0	0.0132	-0.103879	0.163164	6.16232
247	2016	3	0	0.0222568	22.0768	2.99573	2.30259	0	0.4444	0.298	0.652444	0.00154255	0	0.0423	0.033213	0.395501	2.86486
247	2017	3	0	0.00976467	22.1399	3.04452	2.19722	0	0.5	0.2946	0.656304	-0.0934555	0	0.0839	0.00916	-0.273133	2.11035
247	2018	3	0	0	22.136	3.09104	2.07944	0	0.4286	0.2946	0.762301	0.0202184	0	0.103	-0.113956	-0.753067	2.06791
248	2014	2	0	0	21.2196	3.2581	2.30259	0	0.3333	0.4099	0.265747	0.182585	0	0	0.188078	0.668491	2.11186
248	2015	2	0	0	21.3766	3.29584	2.30259	0	0.3333	0.4099	0.222466	0.100488	0	0	0.149832	1.66597	2.38262
248	2016	2	0	0	21.3948	3.3322	2.30259	0	0.3333	0.4099	0.0946737	0.211152	0	0	0.11892	0.123962	5.33031
248	2018	2	0	0	21.6879	3.4012	2.07944	0	0.4286	0.3299	0.10764	0.181806	0	0	0.153672	0.58655	5.10952
248	2019	2	0	0	21.7036	3.43399	2.07944	0	0.4286	0.3299	0.200244	0.127272	0	0	0.064103	-0.160155	6.05016
248	2020	2	0	0	21.9953	3.46574	2.30259	0	0.3333	0.3299	0.32235	0.0737867	0	0	0.041242	0.46658	3.48734
249	2011	4	0	0	22.8175	2.70805	2.48491	0	0.4545	0.3088	0.5927	-0.00356979	0	0	0.020941	-0.07179	1.23829
249	2012	4	0	0	22.978	2.77259	2.30259	0	0.3333	0.3088	0.59808	0.140415	0	0.0042	0.047343	0.501854	1.40619
249	2013	4	0	0	23.0081	2.83321	2.30259	0	0.3333	0.3088	0.533225	0.259748	0	0.0004	0.112719	-0.480901	1.46098
249	2014	4	0	0	22.9804	2.89037	2.30259	0	0.3333	0.3024	0.475295	0.170011	0	0.0002	0.106898	-0.232937	1.61228
249	2015	4	0	0.0602168	22.9956	2.94444	2.30259	0	0.3333	0.303	0.478615	0.118065	0	0.0027	0.066414	-0.240487	2.21328
249	2016	4	0	0.13552	23.4798	2.99573	2.30259	0	0.3333	0.2611	0.476761	0.0713813	0	0.0148	0.042841	0.360845	1.59842
249	2017	4	0	0.067484	23.5791	3.04452	2.30259	0	0.3333	0.16	0.512	0.0441799	0	0.005	0.00593	0.467002	1.4808
249	2018	4	0	0.00956526	23.7956	3.09104	2.30259	0	0.3333	0.16	0.589695	0.0455079	0	0	0.021409	0.296784	1.25103
249	2019	4	0	0.030499	23.667	3.13549	2.30259	0	0.3333	0.16	0.499557	0.100248	0	0	0.046516	0.111281	1.14087
250	2013	11	0	0	19.4516	3.09104	2.07944	0	0.4286	0.0849	0.658523	0.00784721	0	0	-0.017719	0.523834	5.74112
250	2014	11	0	0	19.6734	3.13549	2.19722	1	0.375	0.0849	0.769477	-0.0192763	0	0	-0.124353	-0.753067	5.52516
250	2015	11	0	0.017337	19.4747	3.17805	2.48491	0	0.4545	0.0849	0.671943	-0.121678	0	0	0.049527	2.60143	8.85972
250	2018	11	0	0	19.2055	3.29584	2.30259	1	0.3333	0.0995	0.502493	0.0466024	0	0	0.054213	3.03155	7.25621
250	2019	11	0	0	19.2978	3.3322	2.30259	1	0.3333	0.1693	0.633814	-0.0269222	0	0	-0.044571	0	5.51659
250	2020	3	0	0	20.405	3.3673	2.30259	0	0.3333	0.0995	0.681288	-0.0995519	0	0.032	0.04307	-0.212036	2.54264
251	2011	4	0	0	21.9819	2.94444	2.07944	0	0.4286	0.351	0.648965	-0.031245	1	0	0.012214	2.2337	0.995567
251	2012	4	0	0	21.9202	2.99573	2.30259	0	0.3333	0.351	0.622123	0.0510063	1	0	0.008885	3.17286	1.00607
251	2013	4	0	0.0218341	22.0259	3.04452	2.30259	0	0.3333	0.351	0.654453	0.0120925	1	0	0.005407	8.48315	1.2287
251	2014	4	0	0	22.0565	3.09104	2.30259	0	0.3333	0.351	0.658962	0.0391984	1	0	0.012421	8.48315	1.31913
251	2015	4	0	0	22.1769	3.13549	2.30259	0	0.3333	0.351	0.672847	0.0411494	1	0	0.01864	8.48315	1.53828
251	2016	4	0	0	22.3105	3.17805	2.30259	0	0.3333	0.351	0.705711	-0.0346663	1	0	0.012392	2.20675	1.40629
251	2017	4	0	0	22.4537	3.21888	2.30259	0	0.3333	0.351	0.758328	0.0206532	1	0	-0.009972	8.48315	1.2578
251	2018	4	0	0.00684088	22.5306	3.2581	2.30259	0	0.3333	0.351	0.759505	-0.00125558	1	0	0.003768	8.48315	0.983337
251	2019	4	0	0	22.524	3.29584	2.19722	0	0.375	0.351	0.781216	0.000354848	1	0	-0.016988	8.48315	1.03997
251	2020	4	0	0	22.3329	3.3322	2.07944	0	0.4286	0.351	0.929028	0.0753142	1	0	-0.194151	8.48315	1.23908
[truncated: 21,036 more rows]
